# Supplementary material for: Effects of shortened scanning intervals on calculated regional rates of cerebral protein synthesis determined with the L-[1-11C]leucine PET method
Source: PLoS One. 2018 Apr 16;13(4):e0195580. doi: 10.1371/journal.pone.0195580 (PMC5901930; doi:10.1371/journal.pone.0195580)
Supplement: S1 Dataset — (XLSX) [file pone.0195580.s001.xlsx]

## Sheet: Reference
Effects of shortened scanning intervals on calculated regional rates of cerebral protein synthesis determined with the L-[1-11C]leucine PET method
S1 Dataset: Individual values for the estimated parameters and rCPS
Giampaolo Tomasi1,2¶, Mattia Veronese2¶, Alessandra Bertoldo3,
Carolyn Beebe Smith1, Kathleen C Schmidt1*
1Section on Neuroadaptation & Protein Metabolism, National Institute of Mental Health, Bethesda, Maryland, United States of America
2Department of Neuroimaging, IoPPN, King’s college London, London, United Kingdom
3Department of Information Engineering, University of Padova, Padova, Italy

## Sheet: Control_Awake_All
Control-Awake	S13A	S13A	S13A	S13A	S13A	S15A	S15A	S15A	S15A	S15A	S16A	S16A	S16A	S16A	S16A	S17A	S17A	S17A	S17A	S17A	S19A	S19A	S19A	S19A	S19A	S22A	S22A	S22A	S22A	S22A	S31A	S31A	S31A	S31A	S31A	S32A	S32A	S32A	S32A	S32A	S33A	S33A	S33A	S33A	S33A	S34A	S34A	S34A	S34A
Age on Date of Study (years)	21	21	21	21	21	19	19	19	19	19	23	23	23	23	23	24	24	24	24	24	21	21	21	21	21	23	23	23	23	23	23	23	23	23	23	24	24	24	24	24	24	24	24	24	24	20	20	20	20
Gender	M	M	M	M	M	M	M	M	M	M	M	M	M	M	M	M	M	M	M	M	M	M	M	M	M	M	M	M	M	M	M	M	M	M	M	M	M	M	M	M	M	M	M	M	M	M	M	M	M
End of Analysis Interval (min)	30min	45min	60min	75min	90min	30min	45min	60min	75min	90min	30min	45min	60min	75min	90min	30min	45min	60min	75min	90min	30min	45min	60min	75min	90min	30min	45min	60min	75min	90min	30min	45min	60min	75min	90min	30min	45min	60min	75min	90min	30min	45min	60min	75min	90min	30min	45min	60min	75min
K1 (ml/g/min)	S13A	S13A	S13A	S13A	S13A	S15A	S15A	S15A	S15A	S15A	S16A	S16A	S16A	S16A	S16A	S17A	S17A	S17A	S17A	S17A	S19A	S19A	S19A	S19A	S19A	S22A	S22A	S22A	S22A	S22A	S31A	S31A	S31A	S31A	S31A	S32A	S32A	S32A	S32A	S32A	S33A	S33A	S33A	S33A	S33A	S34A	S34A	S34A	S34A
WholeBrain_withoutVentricles	0.0541	0.0529	0.0531	0.0518	0.0513	0.0624	0.0602	0.06	0.0589	0.0574	0.0584	0.056	0.0549	0.054	0.0529	0.0519	0.0497	0.0486	0.0477	0.0477	0.0583	0.0564	0.0564	0.0547	0.0546	0.0604	0.0589	0.0577	0.0556	0.0557	0.0544	0.0548	0.0537	0.0528	0.0525	0.0535	0.0518	0.0507	0.05	0.0494	0.0537	0.0521	0.0503	0.0499	0.0486	0.0484	0.047	0.0471	0.0464
Cerebellum	0.0749	0.0739	0.075	0.0733	0.0727	0.084	0.082	0.0827	0.0814	0.0792	0.0766	0.0743	0.0736	0.0727	0.0715	0.0698	0.0677	0.0665	0.0654	0.0655	0.0829	0.0805	0.0819	0.079	0.0794	0.076	0.0748	0.0739	0.071	0.072	0.0703	0.072	0.0709	0.0699	0.0697	0.0678	0.0665	0.0656	0.0648	0.0642	0.0712	0.07	0.0676	0.0675	0.0655	0.0582	0.0572	0.0575	0.0567
Caudate	0.0332	0.0329	0.0324	0.0314	0.0308	0.0516	0.0493	0.0483	0.0474	0.0465	0.0463	0.0444	0.0432	0.0429	0.0423	0.0415	0.04	0.0389	0.0384	0.0378	0.0441	0.0432	0.0426	0.0419	0.0418	0.042	0.0411	0.0404	0.0395	0.0391	0.038	0.0379	0.0369	0.0359	0.0361	0.0384	0.037	0.0367	0.036	0.0356	0.0403	0.0386	0.0373	0.0368	0.0363	0.0352	0.0344	0.0345	0.0342
Putamen	0.0501	0.0494	0.049	0.0479	0.0478	0.0644	0.0614	0.0621	0.0607	0.0596	0.0588	0.0559	0.0546	0.0535	0.0529	0.052	0.0489	0.0476	0.0464	0.0462	0.0632	0.0617	0.061	0.0605	0.0605	0.0573	0.0574	0.0567	0.0551	0.0549	0.0547	0.0549	0.0542	0.0534	0.0528	0.0565	0.0535	0.0519	0.0515	0.051	0.0556	0.0543	0.0527	0.0527	0.0522	0.0473	0.0458	0.0458	0.0454
Frontal	0.0583	0.0566	0.0566	0.0555	0.0547	0.0683	0.0659	0.0654	0.0639	0.0625	0.0605	0.0581	0.0566	0.0557	0.0547	0.0569	0.0545	0.0534	0.0524	0.0521	0.0652	0.0631	0.0626	0.0607	0.0604	0.0632	0.0616	0.06	0.0581	0.0578	0.0603	0.0603	0.0587	0.0576	0.057	0.0582	0.0563	0.0552	0.0544	0.0537	0.0636	0.0617	0.0595	0.0589	0.0573	0.0553	0.0537	0.0536	0.0526
CoronaRadiata	0.0297	0.0295	0.0287	0.0279	0.0276	0.0324	0.0305	0.0297	0.0294	0.0293	0.0308	0.0286	0.0273	0.0266	0.0261	0.0292	0.0274	0.0264	0.0258	0.0256	0.031	0.029	0.0287	0.0278	0.0273	0.0348	0.0334	0.032	0.031	0.031	0.0293	0.0289	0.0278	0.0273	0.0271	0.0281	0.0263	0.0254	0.0252	0.0249	0.0303	0.0287	0.0277	0.0274	0.027	0.0279	0.0267	0.0259	0.0253
Thalamus	0.0514	0.0515	0.0513	0.0501	0.0494	0.0698	0.0668	0.0663	0.0657	0.0642	0.0609	0.0583	0.058	0.057	0.0559	0.0527	0.0524	0.0518	0.0508	0.0507	0.0639	0.0616	0.0616	0.0595	0.0593	0.056	0.0546	0.0532	0.0512	0.0514	0.0606	0.0615	0.0601	0.0592	0.0589	0.0633	0.0614	0.0607	0.0601	0.0596	0.0604	0.0568	0.055	0.0544	0.0525	0.0488	0.0477	0.0478	0.0468
Parietal	0.0626	0.0618	0.0622	0.0609	0.0604	0.071	0.0686	0.0683	0.067	0.0655	0.0696	0.067	0.0662	0.065	0.0637	0.0581	0.0556	0.0541	0.0532	0.0529	0.0644	0.0621	0.0621	0.0603	0.06	0.0651	0.0638	0.0625	0.0603	0.0604	0.0626	0.0629	0.0617	0.0606	0.0602	0.0586	0.0569	0.0557	0.0548	0.0542	0.0587	0.0568	0.055	0.0543	0.0528	0.0552	0.0537	0.0535	0.0526
Amygdala	0.0349	0.0336	0.0336	0.0329	0.0324	0.0404	0.039	0.0387	0.0381	0.0377	0.0396	0.037	0.0364	0.0351	0.0347	0.031	0.0311	0.0307	0.0299	0.029	0.043	0.0407	0.0398	0.0388	0.0382	0	0	0	0	0	0.0374	0.0363	0.0353	0.0337	0.0332	0.0346	0.0337	0.0333	0.0329	0.0327	0.0376	0.0381	0.0361	0.0357	0.0341	0.0297	0.0292	0.0283	0.028
Hippocampus	0.0384	0.0374	0.0387	0.037	0.0363	0.0467	0.0441	0.0432	0.0414	0.0401	0.0494	0.0471	0.0457	0.045	0.0435	0.0399	0.0379	0.0368	0.0357	0.0355	0.052	0.0497	0.0496	0.0477	0.0476	0	0	0	0	0	0.0454	0.0466	0.0462	0.0453	0.045	0.0476	0.0441	0.043	0.0415	0.0403	0.0402	0.0395	0.0379	0.038	0.037	0.0325	0.0322	0.0317	0.0312
Lambda	S13A	S13A	S13A	S13A	S13A	S15A	S15A	S15A	S15A	S15A	S16A	S16A	S16A	S16A	S16A	S17A	S17A	S17A	S17A	S17A	S19A	S19A	S19A	S19A	S19A	S22A	S22A	S22A	S22A	S22A	S31A	S31A	S31A	S31A	S31A	S32A	S32A	S32A	S32A	S32A	S33A	S33A	S33A	S33A	S33A	S34A	S34A	S34A	S34A
WholeBrain_withoutVentricles	0.8131	0.7865	0.774	0.7646	0.7606	0.7965	0.774	0.7597	0.7522	0.7468	0.7961	0.7751	0.7608	0.7551	0.7507	0.8056	0.7823	0.7688	0.7628	0.7614	0.8197	0.8033	0.7929	0.7857	0.7829	0.8283	0.8088	0.7999	0.7953	0.7971	0.8213	0.8069	0.7977	0.7921	0.7904	0.8163	0.7946	0.7797	0.7714	0.7669	0.7981	0.7764	0.7626	0.7562	0.7525	0.8218	0.799	0.7872	0.7793
Cerebellum	0.8261	0.8057	0.7995	0.7917	0.7895	0.8034	0.7834	0.7762	0.7716	0.768	0.8044	0.7872	0.7748	0.7699	0.7674	0.8204	0.7972	0.7872	0.7837	0.7832	0.8349	0.8171	0.8116	0.8046	0.8049	0.8341	0.816	0.81	0.8064	0.8098	0.8182	0.8089	0.804	0.8004	0.8013	0.8235	0.8006	0.7891	0.7842	0.781	0.8037	0.7817	0.7718	0.7702	0.7659	0.8189	0.8	0.7904	0.7853
Caudate	0.8422	0.79	0.7911	0.7737	0.7704	0.8175	0.8053	0.7935	0.7836	0.7833	0.8299	0.7983	0.7911	0.7803	0.7746	0.8262	0.7926	0.7852	0.7756	0.777	0.8534	0.8278	0.8232	0.816	0.8151	0.872	0.8339	0.817	0.8086	0.8134	0.8412	0.8274	0.8183	0.8171	0.8055	0.8285	0.8158	0.7962	0.7932	0.7891	0.8163	0.8159	0.7993	0.7949	0.785	0.839	0.8212	0.8038	0.7972
Putamen	0.8468	0.8213	0.8074	0.798	0.7917	0.8436	0.808	0.7888	0.7892	0.7852	0.8181	0.8059	0.7962	0.7937	0.7899	0.8238	0.8127	0.8003	0.7997	0.7982	0.8652	0.8431	0.8387	0.828	0.8244	0.878	0.8441	0.8308	0.8333	0.8365	0.8666	0.8348	0.8255	0.8247	0.8268	0.8377	0.8209	0.8105	0.8008	0.7996	0.8287	0.8123	0.8013	0.7904	0.7803	0.8409	0.8287	0.8106	0.7992
Frontal	0.8005	0.7776	0.7615	0.7512	0.747	0.7834	0.7572	0.7425	0.7361	0.7303	0.7821	0.7547	0.7427	0.7336	0.7301	0.7952	0.7657	0.7476	0.74	0.7414	0.8093	0.7873	0.7775	0.7721	0.7703	0.8221	0.7988	0.7915	0.7872	0.7886	0.8078	0.7926	0.7832	0.7774	0.7767	0.8094	0.781	0.7626	0.7539	0.75	0.7854	0.757	0.7451	0.7393	0.7347	0.8091	0.7816	0.7675	0.7596
CoronaRadiata	0.8353	0.7874	0.7931	0.7958	0.7885	0.8034	0.8202	0.8129	0.7898	0.7749	0.8063	0.8068	0.7988	0.7869	0.7777	0.8146	0.8034	0.7994	0.793	0.7836	0.8089	0.8371	0.8159	0.811	0.8108	0.8262	0.818	0.8142	0.8092	0.8041	0.8243	0.8296	0.8257	0.8185	0.8172	0.8221	0.829	0.8037	0.7857	0.785	0.7957	0.8058	0.8079	0.7909	0.7855	0.8382	0.8221	0.8149	0.8078
Thalamus	0.805	0.7677	0.7668	0.7615	0.7615	0.8059	0.7759	0.7725	0.7616	0.7575	0.8088	0.778	0.7662	0.7658	0.7617	0.8166	0.7725	0.765	0.7688	0.7681	0.8173	0.8064	0.7918	0.7847	0.7903	0.8303	0.8008	0.7838	0.7747	0.776	0.8142	0.8103	0.8005	0.7976	0.8056	0.8234	0.8075	0.7908	0.785	0.7814	0.7744	0.7804	0.7554	0.7505	0.749	0.822	0.7963	0.7901	0.7848
Parietal	0.8136	0.7731	0.7596	0.7511	0.7466	0.7805	0.7587	0.7431	0.736	0.73	0.7875	0.7584	0.7448	0.7411	0.7364	0.7902	0.7623	0.7525	0.7454	0.7459	0.809	0.7912	0.7795	0.7727	0.7692	0.8256	0.8047	0.7962	0.7913	0.793	0.816	0.7926	0.7828	0.7813	0.7791	0.8057	0.7794	0.7678	0.7574	0.7531	0.785	0.7551	0.7386	0.7347	0.7346	0.8067	0.7805	0.7701	0.7619
Amygdala	0.8095	0.8003	0.803	0.7605	0.7456	0.828	0.7815	0.7427	0.7335	0.7219	0.7483	0.7552	0.7188	0.7256	0.704	0.8095	0.7739	0.7633	0.778	0.7902	0.7674	0.752	0.7797	0.7815	0.7779	0	0	0	0	0	0.7935	0.7791	0.7476	0.7599	0.7554	0.8161	0.7716	0.7536	0.7389	0.7127	0.8133	0.7255	0.7177	0.7202	0.7381	0.8139	0.7515	0.7567	0.7313
Hippocampus	0.7825	0.7694	0.7435	0.7422	0.745	0.7641	0.7588	0.7459	0.746	0.7361	0.7698	0.7587	0.7405	0.7357	0.7391	0.8057	0.7621	0.7526	0.7542	0.7513	0.8258	0.8008	0.7947	0.7896	0.7793	0	0	0	0	0	0.8081	0.7823	0.769	0.7686	0.7743	0.7867	0.8078	0.7736	0.7656	0.7624	0.779	0.7454	0.7418	0.7213	0.7212	0.808	0.7766	0.7727	0.7564
rCPS (nmol/g/min)	S13A	S13A	S13A	S13A	S13A	S15A	S15A	S15A	S15A	S15A	S16A	S16A	S16A	S16A	S16A	S17A	S17A	S17A	S17A	S17A	S19A	S19A	S19A	S19A	S19A	S22A	S22A	S22A	S22A	S22A	S31A	S31A	S31A	S31A	S31A	S32A	S32A	S32A	S32A	S32A	S33A	S33A	S33A	S33A	S33A	S34A	S34A	S34A	S34A
WholeBrain_withoutVentricles	1.76942	1.83619	1.8683	1.88735	1.88347	1.69577	1.76438	1.80308	1.80571	1.8103	1.62107	1.63864	1.67715	1.68065	1.6863	1.55913	1.55873	1.56962	1.55964	1.54504	1.66964	1.65643	1.64525	1.62061	1.59901	1.58496	1.62876	1.65001	1.62132	1.57914	1.48154	1.47747	1.47748	1.48061	1.4745	1.71515	1.76436	1.80632	1.80998	1.80554	1.66751	1.73467	1.79491	1.81578	1.78286	1.92504	1.9247	1.93258	1.92443
Cerebellum	1.99405	2.08439	2.09731	2.11691	2.10646	1.98128	2.09511	2.11975	2.10992	2.10744	1.90338	1.93567	1.99998	2.00987	2.00958	1.79277	1.84602	1.84975	1.82705	1.80688	1.8328	1.88602	1.86242	1.8533	1.81387	1.76092	1.84191	1.86408	1.82736	1.77534	1.759	1.76267	1.74608	1.74578	1.72294	1.93817	2.06048	2.11488	2.10544	2.09715	1.93093	2.08101	2.13786	2.13993	2.09762	2.20752	2.21074	2.22005	2.19261
Caudate	0.94025	1.13391	1.06006	1.0937	1.07885	1.16741	1.162	1.16525	1.1858	1.17215	1.0643	1.13031	1.11336	1.16041	1.18639	1.08086	1.1504	1.14001	1.15346	1.11867	1.0055	1.07075	1.02366	1.02395	1.00462	0.87492	1.01223	1.08398	1.09321	1.04848	0.92962	0.92525	0.91572	0.88976	0.92988	1.18658	1.11254	1.19612	1.16988	1.17096	1.14406	1.03781	1.09106	1.08771	1.10814	1.29256	1.23139	1.29271	1.29418
Putamen	1.26875	1.35408	1.39441	1.40533	1.43525	1.26124	1.40808	1.53677	1.48656	1.49712	1.35496	1.30712	1.32284	1.31651	1.3326	1.33212	1.23438	1.2542	1.21076	1.20326	1.25531	1.32501	1.29432	1.33175	1.33018	1.02527	1.24023	1.31325	1.26031	1.21748	1.05163	1.20158	1.22166	1.20553	1.17267	1.51871	1.52407	1.53016	1.5711	1.55801	1.33859	1.40902	1.44612	1.52354	1.56843	1.59857	1.528	1.61642	1.65268
Frontal	2.10703	2.11594	2.19047	2.22137	2.2218	1.98974	2.09641	2.14779	2.13882	2.15289	1.8743	1.93137	1.94194	1.97169	1.97626	1.83127	1.87852	1.94268	1.94378	1.9068	2.0274	2.05889	2.03429	1.98269	1.94638	1.75401	1.84467	1.84884	1.81437	1.76558	1.79319	1.78207	1.77468	1.77958	1.76095	1.9728	2.1033	2.1883	2.19942	2.18958	2.10472	2.24496	2.29633	2.32661	2.28797	2.38463	2.43945	2.47434	2.45853
CoronaRadiata	0.89849	1.03902	0.95664	0.90299	0.91601	0.93409	0.73927	0.71604	0.77809	0.82967	0.88788	0.76561	0.73849	0.7439	0.75767	0.90252	0.81693	0.76676	0.76191	0.777	1.08317	0.75597	0.80337	0.7695	0.74555	1.02337	0.95933	0.9207	0.91187	0.90987	0.83815	0.71393	0.67441	0.67778	0.67421	0.99851	0.8203	0.85756	0.90063	0.88499	1.01648	0.8304	0.79676	0.84361	0.84411	1.07068	1.00236	0.94666	0.9337
Thalamus	1.67158	1.87767	1.82931	1.82417	1.79292	1.67276	1.81255	1.78973	1.83226	1.83182	1.47933	1.58042	1.64738	1.63313	1.6345	1.36954	1.61997	1.63462	1.57806	1.55735	1.75768	1.69363	1.73222	1.71483	1.62904	1.54012	1.63104	1.69722	1.71497	1.66825	1.60566	1.56459	1.57995	1.56363	1.49644	1.82553	1.86925	1.95371	1.96847	1.97134	1.96213	1.78885	1.95794	1.96806	1.91001	1.83662	1.87894	1.85196	1.82905
Parietal	2.04361	2.27852	2.34344	2.37073	2.38534	2.06897	2.14473	2.21016	2.21608	2.23096	1.96591	2.07469	2.14506	2.13721	2.1502	1.8556	1.89586	1.87655	1.88353	1.84907	1.97408	1.96702	1.96543	1.928	1.9045	1.72421	1.79326	1.81544	1.7909	1.74846	1.74206	1.81373	1.82082	1.79676	1.79502	1.99431	2.09483	2.12258	2.14343	2.13417	1.97073	2.09413	2.20237	2.20093	2.13078	2.36597	2.38835	2.38755	2.38332
Amygdala	1.44315	1.20474	1.12091	1.29899	1.35929	1.09412	1.20803	1.35442	1.34994	1.41696	1.60032	1.31342	1.47581	1.39046	1.49192	1.31096	1.19021	1.22009	1.06577	0.95961	1.87167	1.69259	1.39464	1.31699	1.26084	0	0	0	0	0	1.39913	1.34459	1.40104	1.24607	1.24288	1.3538	1.4886	1.54171	1.58187	1.7025	1.23822	1.70627	1.7155	1.68154	1.48793	1.48204	1.82909	1.64671	1.71052
Hippocampus	1.7759	1.65941	1.78016	1.66106	1.56841	1.78069	1.63298	1.54444	1.43806	1.44551	1.65713	1.56234	1.59086	1.57801	1.52147	1.3231	1.43225	1.34679	1.32146	1.30108	1.48275	1.51024	1.44666	1.37506	1.39787	0	0	0	0	0	1.40441	1.48279	1.51495	1.47806	1.42026	1.93515	1.52155	1.6923	1.65516	1.60319	1.5194	1.60957	1.57071	1.70944	1.63744	1.74098	1.78662	1.60865	1.65512
Vb	S13A	S13A	S13A	S13A	S13A	S15A	S15A	S15A	S15A	S15A	S16A	S16A	S16A	S16A	S16A	S17A	S17A	S17A	S17A	S17A	S19A	S19A	S19A	S19A	S19A	S22A	S22A	S22A	S22A	S22A	S31A	S31A	S31A	S31A	S31A	S32A	S32A	S32A	S32A	S32A	S33A	S33A	S33A	S33A	S33A	S34A	S34A	S34A	S34A
WholeBrain_withoutVentricles	0.0695	0.0709	0.0678	0.0706	0.0713	0.0601	0.0622	0.0588	0.0599	0.0631	0.0397	0.0433	0.0441	0.0449	0.0472	0.055	0.0585	0.0595	0.0604	0.059	0.0493	0.0525	0.0497	0.0542	0.0528	0.062	0.0635	0.0646	0.0686	0.0665	0.0571	0.0528	0.0539	0.0547	0.0535	0.0408	0.0424	0.0433	0.044	0.0445	0.05	0.0515	0.0546	0.0535	0.0563	0.061	0.0624	0.0596	0.0603
Cerebellum	0.0859	0.0872	0.0828	0.0863	0.0869	0.0777	0.0795	0.0744	0.0756	0.0798	0.0404	0.0442	0.0448	0.0456	0.0482	0.0633	0.0673	0.0685	0.0696	0.0677	0.0836	0.0875	0.0831	0.089	0.0871	0.0886	0.09	0.0907	0.0958	0.0924	0.0781	0.0719	0.073	0.0739	0.0723	0.042	0.0432	0.0439	0.0446	0.0452	0.0705	0.0718	0.0757	0.074	0.0777	0.0584	0.0596	0.0562	0.057
Caudate	0.0499	0.0504	0.0492	0.0511	0.0518	0.042	0.044	0.0422	0.043	0.0454	0.0314	0.0342	0.0352	0.0355	0.0371	0.0441	0.0466	0.0476	0.0481	0.0475	0.035	0.0369	0.0351	0.0381	0.0371	0.0437	0.0446	0.0453	0.0474	0.0466	0.0428	0.04	0.0409	0.0419	0.0407	0.0323	0.0334	0.0337	0.0344	0.0348	0.0376	0.0391	0.0414	0.0408	0.0424	0.0487	0.0493	0.0472	0.0476
Putamen	0.0527	0.0536	0.0513	0.0538	0.0539	0.0511	0.0538	0.0497	0.0512	0.054	0.032	0.0358	0.0369	0.0378	0.0396	0.046	0.05	0.0511	0.0523	0.0511	0.037	0.0398	0.0374	0.0409	0.0393	0.0438	0.0437	0.0443	0.0475	0.046	0.0512	0.047	0.0476	0.0483	0.0475	0.0315	0.034	0.0353	0.0356	0.0361	0.0429	0.044	0.0469	0.0454	0.0473	0.0492	0.0507	0.0483	0.0487
Frontal	0.0635	0.0654	0.0626	0.0652	0.0661	0.0586	0.0607	0.0576	0.0589	0.0622	0.0368	0.0404	0.0417	0.0424	0.0448	0.0549	0.0586	0.0596	0.0606	0.0594	0.0482	0.0519	0.0491	0.0543	0.0528	0.0562	0.0578	0.0592	0.0631	0.0614	0.0571	0.0528	0.0543	0.0552	0.0542	0.0421	0.0437	0.0447	0.0454	0.0461	0.0529	0.0546	0.0584	0.0573	0.0606	0.061	0.0625	0.0597	0.0607
CoronaRadiata	0.0286	0.029	0.0285	0.0302	0.0305	0.0296	0.0312	0.0304	0.0306	0.0316	0.0186	0.0212	0.0224	0.023	0.0242	0.029	0.0314	0.0323	0.033	0.0323	0.0196	0.0219	0.0208	0.0231	0.023	0.0285	0.0298	0.0313	0.0335	0.0324	0.0279	0.026	0.027	0.0275	0.0269	0.021	0.0224	0.0234	0.0236	0.0239	0.0227	0.024	0.0259	0.0254	0.0266	0.0261	0.0272	0.0265	0.0273
Thalamus	0.0681	0.0682	0.0654	0.0681	0.0689	0.0589	0.0614	0.0581	0.0585	0.0619	0.0421	0.0459	0.046	0.0469	0.0493	0.057	0.059	0.0595	0.0604	0.0589	0.0517	0.0556	0.0523	0.0576	0.056	0.0639	0.0652	0.0665	0.0706	0.0683	0.0607	0.0554	0.0565	0.0574	0.056	0.042	0.0436	0.0441	0.0445	0.0449	0.0516	0.0547	0.0579	0.0569	0.0604	0.0563	0.0574	0.0546	0.0555
Parietal	0.0747	0.0758	0.072	0.0751	0.0756	0.0595	0.0617	0.0581	0.0593	0.0627	0.043	0.0471	0.0477	0.0487	0.0515	0.056	0.0599	0.0612	0.0621	0.0608	0.0473	0.0512	0.0479	0.053	0.0516	0.0603	0.0614	0.0626	0.0668	0.0646	0.064	0.0591	0.0603	0.0613	0.06	0.0384	0.0399	0.0409	0.0417	0.0423	0.0486	0.0503	0.0536	0.0527	0.0558	0.0566	0.0581	0.0554	0.0562
Amygdala	0.0564	0.0575	0.0557	0.0575	0.0582	0.0526	0.0539	0.0518	0.0525	0.0542	0.0326	0.0357	0.0363	0.0376	0.0389	0.0484	0.0493	0.0498	0.0506	0.0506	0.0421	0.0455	0.044	0.0474	0.0468	0	0	0	0	0	0.049	0.047	0.0479	0.0495	0.049	0.0413	0.0424	0.0427	0.0432	0.0434	0.0438	0.0437	0.0468	0.0461	0.049	0.0538	0.0545	0.0536	0.0539
Hippocampus	0.079	0.0799	0.0759	0.0789	0.0799	0.0677	0.0699	0.0675	0.0693	0.0723	0.0501	0.0536	0.0548	0.0554	0.0581	0.0574	0.0608	0.0617	0.0628	0.0617	0.041	0.0444	0.0417	0.0463	0.0451	0	0	0	0	0	0.0587	0.0537	0.0541	0.055	0.054	0.0502	0.0531	0.054	0.0554	0.0566	0.0515	0.0522	0.055	0.0537	0.0561	0.0583	0.0585	0.057	0.0576
k2+k3 (1/min)	S13A	S13A	S13A	S13A	S13A	S15A	S15A	S15A	S15A	S15A	S16A	S16A	S16A	S16A	S16A	S17A	S17A	S17A	S17A	S17A	S19A	S19A	S19A	S19A	S19A	S22A	S22A	S22A	S22A	S22A	S31A	S31A	S31A	S31A	S31A	S32A	S32A	S32A	S32A	S32A	S33A	S33A	S33A	S33A	S33A	S34A	S34A	S34A	S34A
WholeBrain_withoutVentricles	0.1667	0.155	0.1511	0.1429	0.1385	0.1608	0.1418	0.1358	0.1282	0.1208	0.1724	0.1523	0.1426	0.1355	0.1293	0.17	0.1509	0.1403	0.1323	0.1294	0.1758	0.1595	0.1547	0.1451	0.1426	0.1958	0.181	0.1704	0.1579	0.1556	0.1765	0.1705	0.1602	0.1529	0.1488	0.1717	0.1535	0.1436	0.1372	0.1328	0.1586	0.1428	0.1294	0.1241	0.116	0.1617	0.1474	0.1429	0.1365
Cerebellum	0.2154	0.2073	0.2058	0.1972	0.1929	0.1982	0.1835	0.18	0.1719	0.1628	0.2043	0.1889	0.1829	0.1765	0.1704	0.2071	0.193	0.1837	0.1751	0.1722	0.2175	0.2048	0.2045	0.1936	0.192	0.2398	0.2303	0.222	0.2076	0.2071	0.221	0.2205	0.2102	0.2026	0.1978	0.2111	0.1998	0.1923	0.186	0.1813	0.2015	0.1913	0.177	0.1722	0.1617	0.2042	0.1938	0.1906	0.1835
Caudate	0.1294	0.1268	0.1174	0.1083	0.1034	0.1583	0.1363	0.1244	0.1178	0.1121	0.1447	0.1274	0.1167	0.1142	0.1108	0.1578	0.1423	0.1311	0.1248	0.1178	0.1552	0.1471	0.1383	0.1326	0.1306	0.136	0.1283	0.1216	0.1154	0.1111	0.1512	0.1404	0.1293	0.1194	0.1208	0.1469	0.1304	0.1251	0.1177	0.1144	0.1336	0.1134	0.1023	0.0964	0.0932	0.1239	0.1128	0.1105	0.107
Putamen	0.1689	0.1586	0.1526	0.1451	0.143	0.1489	0.1299	0.1321	0.124	0.1192	0.1634	0.1422	0.1318	0.125	0.1215	0.1714	0.1444	0.1339	0.124	0.1212	0.1704	0.1596	0.1526	0.1513	0.1494	0.1811	0.1815	0.1758	0.1653	0.1617	0.1552	0.1521	0.1457	0.1397	0.1341	0.1683	0.1436	0.1307	0.1278	0.1247	0.1454	0.1343	0.1236	0.1223	0.1197	0.1585	0.1433	0.1406	0.137
Frontal	0.1563	0.1422	0.1389	0.132	0.127	0.1568	0.1387	0.1316	0.1228	0.1157	0.1591	0.1402	0.1283	0.122	0.1162	0.1605	0.1417	0.1324	0.1253	0.1215	0.1709	0.1549	0.1485	0.1379	0.1343	0.1844	0.1708	0.1587	0.1471	0.1432	0.1723	0.1642	0.152	0.1443	0.1387	0.1626	0.1454	0.1359	0.1301	0.1257	0.1522	0.137	0.1227	0.1169	0.1083	0.1494	0.1359	0.1318	0.125
CoronaRadiata	0.1363	0.1338	0.121	0.1115	0.1087	0.1189	0.092	0.0806	0.0778	0.0773	0.1439	0.1098	0.0929	0.0853	0.0808	0.134	0.1079	0.0944	0.0871	0.0842	0.1462	0.1157	0.1081	0.099	0.0926	0.1473	0.1261	0.1099	0.1002	0.0991	0.1429	0.1294	0.1155	0.1091	0.1043	0.1235	0.0953	0.0829	0.0807	0.0769	0.1264	0.1011	0.0886	0.0854	0.0818	0.125	0.1063	0.0937	0.087
Thalamus	0.1808	0.1794	0.1716	0.1639	0.1586	0.1868	0.1626	0.1557	0.152	0.1446	0.1978	0.1768	0.1737	0.1667	0.1599	0.187	0.1877	0.18	0.1704	0.1665	0.198	0.1792	0.1738	0.162	0.1576	0.2045	0.188	0.1766	0.1626	0.1615	0.2007	0.1991	0.1875	0.1792	0.1732	0.2009	0.1849	0.178	0.1738	0.1699	0.1861	0.1531	0.1398	0.1334	0.1225	0.1819	0.1693	0.1635	0.1556
Parietal	0.166	0.1596	0.1576	0.15	0.1466	0.1655	0.1468	0.1411	0.1334	0.1262	0.1842	0.1664	0.1595	0.1515	0.1445	0.1746	0.1557	0.1429	0.1357	0.132	0.1811	0.1641	0.1605	0.1501	0.1465	0.2037	0.1907	0.1798	0.1671	0.1648	0.18	0.1744	0.1653	0.1574	0.1527	0.1772	0.1596	0.1495	0.1427	0.1381	0.153	0.1371	0.124	0.1175	0.1088	0.169	0.155	0.1492	0.142
Amygdala	0.1201	0.1019	0.0999	0.0946	0.0908	0.1164	0.0988	0.0941	0.0885	0.0855	0.1478	0.1152	0.1086	0.0956	0.0918	0.098	0.0987	0.0951	0.0839	0.0729	0.1642	0.1387	0.1254	0.1177	0.1121	0	0	0	0	0	0.1377	0.1151	0.1037	0.0885	0.084	0.1139	0.1053	0.0996	0.0949	0.0928	0.1228	0.1306	0.1116	0.1072	0.0927	0.1155	0.1129	0.0961	0.0901
Hippocampus	0.1432	0.1305	0.1371	0.1217	0.1141	0.151	0.1241	0.1092	0.0952	0.0871	0.1688	0.1483	0.1341	0.1281	0.1169	0.1563	0.1386	0.1241	0.1132	0.109	0.1809	0.1612	0.1552	0.1421	0.1403	0	0	0	0	0	0.1697	0.1724	0.1662	0.1565	0.1508	0.1868	0.1445	0.1322	0.1209	0.111	0.1353	0.1234	0.1081	0.1064	0.1	0.117	0.1096	0.1005	0.0944
k4 (1/min)	S13A	S13A	S13A	S13A	S13A	S15A	S15A	S15A	S15A	S15A	S16A	S16A	S16A	S16A	S16A	S17A	S17A	S17A	S17A	S17A	S19A	S19A	S19A	S19A	S19A	S22A	S22A	S22A	S22A	S22A	S31A	S31A	S31A	S31A	S31A	S32A	S32A	S32A	S32A	S32A	S33A	S33A	S33A	S33A	S33A	S34A	S34A	S34A	S34A
WholeBrain_withoutVentricles	0.052	0.0461	0.0433	0.0412	0.0396	0.0542	0.0452	0.042	0.0394	0.0375	0.0559	0.0473	0.0438	0.0413	0.0395	0.0545	0.0463	0.0422	0.0392	0.0375	0.0521	0.0443	0.0413	0.0388	0.0374	0.0493	0.0438	0.0405	0.0376	0.0358	0.0514	0.0451	0.0411	0.0386	0.0368	0.0508	0.0429	0.0398	0.038	0.0367	0.0554	0.0467	0.0418	0.0391	0.0366	0.0478	0.0415	0.0387	0.0368
Cerebellum	0.054	0.0503	0.0476	0.046	0.0446	0.0566	0.0507	0.0476	0.045	0.0429	0.0582	0.052	0.05	0.0479	0.0461	0.0574	0.0522	0.0483	0.0451	0.0432	0.052	0.0479	0.0454	0.0436	0.0419	0.0546	0.0514	0.0482	0.0451	0.0429	0.058	0.0532	0.0489	0.0462	0.0438	0.0532	0.0494	0.0474	0.0456	0.0443	0.0601	0.0552	0.0505	0.0474	0.0445	0.0548	0.0502	0.0477	0.0454
Caudate	0.0371	0.0394	0.0333	0.0309	0.0296	0.0454	0.036	0.0318	0.0302	0.0287	0.0409	0.0356	0.0319	0.032	0.0316	0.0449	0.0405	0.0367	0.0347	0.0321	0.0388	0.0358	0.0314	0.0305	0.0294	0.0294	0.0291	0.0282	0.0268	0.025	0.0432	0.0354	0.0311	0.0278	0.0282	0.0421	0.0341	0.0329	0.0306	0.0298	0.0449	0.0328	0.0294	0.0266	0.0261	0.035	0.0289	0.028	0.027
Putamen	0.0422	0.0372	0.0355	0.0339	0.0337	0.0372	0.0329	0.0344	0.0316	0.0306	0.0428	0.0355	0.0326	0.0309	0.0303	0.0456	0.0361	0.0334	0.0301	0.0289	0.0345	0.0324	0.03	0.0304	0.0297	0.0315	0.0339	0.0336	0.0309	0.0293	0.033	0.0324	0.0307	0.0287	0.0266	0.0414	0.0341	0.0304	0.0302	0.0295	0.0398	0.0351	0.0318	0.0316	0.0317	0.0395	0.0333	0.033	0.0327
Frontal	0.053	0.0454	0.0437	0.0417	0.0401	0.0562	0.0479	0.0444	0.0412	0.0393	0.0571	0.0493	0.0444	0.0422	0.0403	0.0544	0.047	0.0443	0.0417	0.0395	0.0541	0.0469	0.0435	0.0402	0.0383	0.048	0.0439	0.04	0.037	0.0351	0.0545	0.0471	0.0425	0.04	0.0376	0.0505	0.0439	0.0414	0.0397	0.0383	0.0555	0.0483	0.0427	0.0398	0.037	0.047	0.0418	0.0398	0.0378
CoronaRadiata	0.0412	0.0412	0.0341	0.0301	0.0295	0.0454	0.027	0.0222	0.0223	0.023	0.0517	0.0336	0.0273	0.025	0.0239	0.0467	0.0337	0.0272	0.0247	0.0239	0.0539	0.0312	0.0292	0.0257	0.0238	0.045	0.0337	0.0279	0.0253	0.0248	0.0458	0.0336	0.0289	0.0265	0.024	0.0441	0.0278	0.0242	0.024	0.0225	0.049	0.0313	0.0255	0.0247	0.0238	0.0378	0.0294	0.0241	0.0224
Thalamus	0.054	0.0542	0.0492	0.0471	0.0451	0.0539	0.046	0.0425	0.0418	0.0401	0.0537	0.0488	0.0486	0.0465	0.0447	0.0501	0.0551	0.0516	0.0475	0.0453	0.054	0.0458	0.0431	0.0407	0.0379	0.0539	0.0477	0.0457	0.0431	0.0411	0.055	0.0494	0.0455	0.0431	0.0392	0.0507	0.0453	0.0439	0.0431	0.0422	0.0664	0.048	0.0446	0.0417	0.0385	0.0499	0.0448	0.0412	0.0391
Parietal	0.0513	0.0494	0.0474	0.0454	0.0442	0.0585	0.0494	0.0465	0.0439	0.042	0.0587	0.0529	0.0507	0.0478	0.0459	0.058	0.0507	0.0454	0.043	0.0407	0.0556	0.0481	0.0455	0.0424	0.0409	0.0509	0.0462	0.0429	0.0401	0.0384	0.0536	0.0484	0.0451	0.0419	0.0398	0.0551	0.0473	0.044	0.0421	0.0407	0.0572	0.0495	0.0448	0.0412	0.0379	0.0523	0.0465	0.0435	0.0415
Amygdala	0.0462	0.0325	0.0296	0.0303	0.0301	0.0433	0.0353	0.034	0.0318	0.0321	0.07	0.0448	0.0443	0.0381	0.0376	0.0497	0.0418	0.0394	0.0316	0.025	0.0701	0.0506	0.0409	0.0367	0.0341	0	0	0	0	0	0.056	0.0402	0.0362	0.0291	0.0273	0.0452	0.0413	0.0383	0.0369	0.0374	0.048	0.0561	0.0487	0.0453	0.0377	0.0483	0.0512	0.0384	0.0354
Hippocampus	0.0609	0.0497	0.0511	0.0433	0.0386	0.0699	0.051	0.0404	0.0339	0.0318	0.064	0.0515	0.0459	0.0431	0.0386	0.0552	0.0509	0.0417	0.0375	0.0351	0.0529	0.0457	0.0413	0.0368	0.0364	0	0	0	0	0	0.0567	0.0539	0.0506	0.0459	0.0415	0.0686	0.043	0.04	0.0364	0.0331	0.0585	0.0486	0.0406	0.0399	0.0375	0.051	0.0443	0.0362	0.0346
VOI volume (cc)	S13A	S13A	S13A	S13A	S13A	S15A	S15A	S15A	S15A	S15A	S16A	S16A	S16A	S16A	S16A	S17A	S17A	S17A	S17A	S17A	S19A	S19A	S19A	S19A	S19A	S22A	S22A	S22A	S22A	S22A	S31A	S31A	S31A	S31A	S31A	S32A	S32A	S32A	S32A	S32A	S33A	S33A	S33A	S33A	S33A	S34A	S34A	S34A	S34A
WholeBrain_withoutVentricles	1398.35	1398.35	1398.35	1398.35	1398.35	1497.2	1497.2	1497.2	1497.2	1497.2	1597.7	1597.7	1597.7	1597.7	1597.7	1435.23	1435.23	1435.23	1435.23	1435.23	1470.44	1470.44	1470.44	1470.44	1470.44	1164.29	1164.29	1164.29	1164.29	1164.29	1366.57	1366.57	1366.57	1366.57	1366.57	1284.19	1284.19	1284.19	1284.19	1284.19	1453.28	1453.28	1453.28	1453.28	1453.28	1437.09	1437.09	1437.09	1437.09
Cerebellum	140.97	140.97	140.97	140.97	140.97	147.467	147.467	147.467	147.467	147.467	134.936	134.936	134.936	134.936	134.936	130.096	130.096	130.096	130.096	130.096	172.704	172.704	172.704	172.704	172.704	136.407	136.407	136.407	136.407	136.407	145.038	145.038	145.038	145.038	145.038	134.808	134.808	134.808	134.808	134.808	154.093	154.093	154.093	154.093	154.093	149.113	149.113	149.113	149.113
Caudate	9.47653	9.47653	9.47653	9.47653	9.47653	7.15364	7.15364	7.15364	7.15364	7.15364	9.41851	9.41851	9.41851	9.41851	9.41851	7.45862	7.45862	7.45862	7.45862	7.45862	8.06836	8.06836	8.06836	8.06836	8.06836	4.32348	4.32348	4.32348	4.32348	4.32348	7.59102	7.59102	7.59102	7.59102	7.59102	7.10643	7.10643	7.10643	7.10643	7.10643	8.88896	8.88896	8.88896	8.88896	8.88896	8.58979	8.58979	8.58979	8.58979
Putamen	8.6608	8.6608	8.6608	8.6608	8.6608	9.08913	9.08913	9.08913	9.08913	9.08913	10.0801	10.0801	10.0801	10.0801	10.0801	6.35037	6.35037	6.35037	6.35037	6.35037	5.86423	5.86423	5.86423	5.86423	5.86423	7.50904	7.50904	7.50904	7.50904	7.50904	9.40971	9.40971	9.40971	9.40971	9.40971	9.10726	9.10726	9.10726	9.10726	9.10726	9.14276	9.14276	9.14276	9.14276	9.14276	9.56489	9.56489	9.56489	9.56489
Frontal	51.2677	51.2677	51.2677	51.2677	51.2677	55.8416	55.8416	55.8416	55.8416	55.8416	57.7626	57.7626	57.7626	57.7626	57.7626	50.1693	50.1693	50.1693	50.1693	50.1693	55.9701	55.9701	55.9701	55.9701	55.9701	48.7094	48.7094	48.7094	48.7094	48.7094	39.7146	39.7146	39.7146	39.7146	39.7146	42.2033	42.2033	42.2033	42.2033	42.2033	48.3281	48.3281	48.3281	48.3281	48.3281	49.3394	49.3394	49.3394	49.3394
CoronaRadiata	6.7739	6.7739	6.7739	6.7739	6.7739	9.66425	9.66425	9.66425	9.66425	9.66425	10.9255	10.9255	10.9255	10.9255	10.9255	9.34717	9.34717	9.34717	9.34717	9.34717	7.36221	7.36221	7.36221	7.36221	7.36221	9.51216	9.51216	9.51216	9.51216	9.51216	6.52651	6.52651	6.52651	6.52651	6.52651	7.59497	7.59497	7.59497	7.59497	7.59497	8.2801	8.2801	8.2801	8.2801	8.2801	8.12887	8.12887	8.12887	8.12887
Thalamus	8.56357	8.56357	8.56357	8.56357	8.56357	9.61482	9.61482	9.61482	9.61482	9.61482	8.57396	8.57396	8.57396	8.57396	8.57396	6.85217	6.85217	6.85217	6.85217	6.85217	7.42648	7.42648	7.42648	7.42648	7.42648	7.19098	7.19098	7.19098	7.19098	7.19098	5.62111	5.62111	5.62111	5.62111	5.62111	8.0434	8.0434	8.0434	8.0434	8.0434	7.30435	7.30435	7.30435	7.30435	7.30435	10.1251	10.1251	10.1251	10.1251
Parietal	35.6361	35.6361	35.6361	35.6361	35.6361	43.3651	43.3651	43.3651	43.3651	43.3651	37.6666	37.6666	37.6666	37.6666	37.6666	30.3066	30.3066	30.3066	30.3066	30.3066	39.6884	39.6884	39.6884	39.6884	39.6884	30.9417	30.9417	30.9417	30.9417	30.9417	28.909	28.909	28.909	28.909	28.909	34.1008	34.1008	34.1008	34.1008	34.1008	35.3441	35.3441	35.3441	35.3441	35.3441	35.7879	35.7879	35.7879	35.7879
Amygdala	1.53342	1.53342	1.53342	1.53342	1.53342	2.1629	2.1629	2.1629	2.1629	2.1629	2.26749	2.26749	2.26749	2.26749	2.26749	1.95529	1.95529	1.95529	1.95529	1.95529	1.98413	1.98413	1.98413	1.98413	1.98413	0	0	0	0	0	1.50177	1.50177	1.50177	1.50177	1.50177	1.67206	1.67206	1.67206	1.67206	1.67206	1.59382	1.59382	1.59382	1.59382	1.59382	2.02449	2.02449	2.02449	2.02449
Hippocampus	4.04654	4.04654	4.04654	4.04654	4.04654	5.35576	5.35576	5.35576	5.35576	5.35576	4.9552	4.9552	4.9552	4.9552	4.9552	5.4819	5.4819	5.4819	5.4819	5.4819	3.78616	3.78616	3.78616	3.78616	3.78616	0	0	0	0	0	3.86159	3.86159	3.86159	3.86159	3.86159	4.24558	4.24558	4.24558	4.24558	4.24558	4.49084	4.49084	4.49084	4.49084	4.49084	5.32391	5.32391	5.32391	5.32391
[truncated: 11 more columns]

## Sheet: Control_Propofol_All
Control-Propofol	S13P	S13P	S13P	S13P	S13P	S15P	S15P	S15P	S15P	S15P	S16P	S16P	S16P	S16P	S16P	S17P	S17P	S17P	S17P	S17P	S19P	S19P	S19P	S19P	S19P	S22P	S22P	S22P	S22P	S22P	S31P	S31P	S31P	S31P	S31P	S32P	S32P	S32P	S32P	S32P	S33P	S33P	S33P	S33P	S33P	S34P	S34P	S34P	S34P
Age on Date of Study (years)	21	21	21	21	21	20	20	20	20	20	22	22	22	22	22	24	24	24	24	24	21	21	21	21	21	22	22	22	22	22	23	23	23	23	23	24	24	24	24	24	24	24	24	24	24	20	20	20	20
Gender	M	M	M	M	M	M	M	M	M	M	M	M	M	M	M	M	M	M	M	M	M	M	M	M	M	M	M	M	M	M	M	M	M	M	M	M	M	M	M	M	M	M	M	M	M	M	M	M	M
End of Analysis Interval (min)	30min	45min	60min	75min	90min	30min	45min	60min	75min	90min	30min	45min	60min	75min	90min	30min	45min	60min	75min	90min	30min	45min	60min	75min	90min	30min	45min	60min	75min	90min	30min	45min	60min	75min	90min	30min	45min	60min	75min	90min	30min	45min	60min	75min	90min	30min	45min	60min	75min
K1 (ml/g/min)	S13P	S13P	S13P	S13P	S13P	S15P	S15P	S15P	S15P	S15P	S16P	S16P	S16P	S16P	S16P	S17P	S17P	S17P	S17P	S17P	S19P	S19P	S19P	S19P	S19P	S22P	S22P	S22P	S22P	S22P	S31P	S31P	S31P	S31P	S31P	S32P	S32P	S32P	S32P	S32P	S33P	S33P	S33P	S33P	S33P	S34P	S34P	S34P	S34P
WholeBrain_withoutVentricles	0.0554	0.0541	0.0526	0.0518	0.0518	0.0656	0.0624	0.0601	0.0585	0.0589	0.0514	0.0506	0.0484	0.0479	0.0463	0.0604	0.0586	0.0569	0.0556	0.0543	0.0556	0.054	0.0522	0.0521	0.0515	0.0567	0.0544	0.0542	0.0532	0.0516	0.0654	0.0626	0.0629	0.0611	0.0589	0.0537	0.0523	0.0502	0.0492	0.049	0.0562	0.0553	0.053	0.0529	0.0522	0.058	0.0557	0.0548	0.0544
Cerebellum	0.077	0.0761	0.0744	0.0736	0.0738	0.0913	0.0888	0.0862	0.0841	0.085	0.069	0.0687	0.0661	0.0655	0.0635	0.0809	0.0797	0.0783	0.0771	0.0754	0.0801	0.079	0.076	0.0773	0.0766	0.0741	0.0725	0.0732	0.0723	0.0697	0.0846	0.0815	0.0839	0.0818	0.0784	0.0678	0.0669	0.0649	0.064	0.064	0.0757	0.0759	0.0728	0.0736	0.073	0.0724	0.0701	0.0694	0.0691
Caudate	0.0366	0.0354	0.0349	0.0344	0.0347	0.0444	0.0407	0.0388	0.0383	0.0385	0.0417	0.0403	0.0385	0.0383	0.0372	0.0467	0.0447	0.0426	0.0414	0.0405	0.0384	0.037	0.0363	0.0359	0.0354	0.0399	0.0374	0.038	0.038	0.0377	0.05	0.0483	0.048	0.0468	0.0445	0.0403	0.0392	0.0376	0.0369	0.0365	0.0402	0.0389	0.0374	0.0368	0.0365	0.0467	0.0452	0.0442	0.0438
Putamen	0.0467	0.045	0.0437	0.0432	0.0435	0.0569	0.0544	0.0531	0.0525	0.0525	0.0531	0.0519	0.05	0.0496	0.0486	0.0635	0.0616	0.0599	0.0588	0.0581	0.0557	0.0543	0.053	0.0529	0.052	0.0481	0.0469	0.0462	0.0458	0.0448	0.0678	0.0669	0.0659	0.0641	0.062	0.0597	0.0589	0.0567	0.0557	0.0554	0.0567	0.0559	0.0537	0.0534	0.0526	0.059	0.0561	0.0547	0.0541
Frontal	0.0597	0.0577	0.0562	0.0554	0.0551	0.0726	0.0687	0.0661	0.0644	0.0645	0.0562	0.0547	0.0523	0.0517	0.0503	0.0684	0.0662	0.0643	0.0628	0.0612	0.0625	0.0604	0.0589	0.0585	0.0577	0.0598	0.0577	0.0569	0.0558	0.0545	0.0739	0.07	0.0696	0.0675	0.0652	0.0591	0.0571	0.0549	0.0537	0.0532	0.0636	0.0624	0.0601	0.0598	0.0588	0.0673	0.0642	0.063	0.0624
CoronaRadiata	0.0277	0.0263	0.0252	0.0247	0.0244	0.0319	0.03	0.0291	0.0285	0.0284	0.0251	0.0245	0.0237	0.0235	0.023	0.0337	0.0319	0.031	0.0304	0.0299	0.028	0.0265	0.0257	0.0254	0.0251	0.0329	0.0313	0.0304	0.0295	0.0288	0.0357	0.0334	0.0326	0.0319	0.031	0.0319	0.031	0.0293	0.0285	0.0283	0.0288	0.0278	0.0264	0.0262	0.0259	0.0332	0.0313	0.0303	0.0295
Thalamus	0.0507	0.05	0.0489	0.0482	0.048	0.061	0.0593	0.0567	0.0549	0.0554	0.0571	0.0572	0.0549	0.0541	0.0524	0.0642	0.0629	0.061	0.0601	0.0588	0.0577	0.0563	0.0535	0.0534	0.0523	0.0492	0.0482	0.0484	0.0477	0.0467	0.0701	0.0685	0.0691	0.0675	0.0652	0.0633	0.0623	0.0601	0.0591	0.0591	0.0582	0.0576	0.0542	0.0544	0.0539	0.0574	0.0565	0.0567	0.0567
Parietal	0.0654	0.0637	0.0619	0.0609	0.0607	0.0768	0.0728	0.0703	0.0687	0.069	0.0585	0.0573	0.0551	0.0543	0.0525	0.0637	0.0613	0.0593	0.0577	0.0564	0.0615	0.0594	0.0576	0.0571	0.0565	0.0628	0.0596	0.0591	0.0581	0.0565	0.075	0.0714	0.0714	0.0694	0.0665	0.0576	0.0555	0.0535	0.0524	0.052	0.0652	0.0638	0.0613	0.0609	0.0601	0.0662	0.063	0.0618	0.0611
Amygdala	0.0396	0.0376	0.0366	0.0358	0.0356	0.0417	0.0394	0.0357	0.0341	0.0343	0.0368	0.0361	0.0354	0.0349	0.0336	0.0445	0.0446	0.0421	0.0397	0.038	0.0345	0.0331	0.0322	0.0322	0.0316	0	0	0	0	0	0.047	0.0442	0.0441	0.0433	0.0406	0.0388	0.0388	0.0366	0.0359	0.0358	0.0366	0.036	0.0347	0.0347	0.0343	0.0368	0.0346	0.0347	0.0352
Hippocampus	0.0393	0.0392	0.0386	0.0379	0.0383	0.0457	0.0427	0.0412	0.0394	0.0397	0.0443	0.0448	0.0417	0.0409	0.0385	0.0463	0.0436	0.0425	0.0414	0.0403	0.0425	0.0405	0.0385	0.0384	0.0376	0	0	0	0	0	0.054	0.051	0.0522	0.0502	0.0479	0.0418	0.0405	0.0385	0.0374	0.0374	0.0415	0.0405	0.0392	0.0389	0.0382	0.0435	0.042	0.0407	0.0403
Lambda	S13P	S13P	S13P	S13P	S13P	S15P	S15P	S15P	S15P	S15P	S16P	S16P	S16P	S16P	S16P	S17P	S17P	S17P	S17P	S17P	S19P	S19P	S19P	S19P	S19P	S22P	S22P	S22P	S22P	S22P	S31P	S31P	S31P	S31P	S31P	S32P	S32P	S32P	S32P	S32P	S33P	S33P	S33P	S33P	S33P	S34P	S34P	S34P	S34P
WholeBrain_withoutVentricles	0.8422	0.8297	0.8166	0.8085	0.8043	0.8316	0.824	0.8108	0.8027	0.7993	0.8113	0.7944	0.7797	0.7744	0.769	0.8156	0.8035	0.7955	0.7905	0.7863	0.8285	0.8082	0.7956	0.7912	0.7885	0.8406	0.8236	0.8115	0.8071	0.8037	0.8324	0.8202	0.8151	0.8084	0.8025	0.8136	0.8005	0.7887	0.7801	0.7755	0.803	0.7914	0.7787	0.7771	0.7736	0.8339	0.8168	0.8065	0.8022
Cerebellum	0.8627	0.8529	0.841	0.8344	0.8329	0.8537	0.8459	0.8377	0.8303	0.8294	0.8171	0.8003	0.7871	0.7839	0.7793	0.8308	0.8124	0.8062	0.803	0.7991	0.8448	0.8254	0.8162	0.8143	0.8132	0.8546	0.8349	0.8273	0.8233	0.8196	0.8428	0.8285	0.8234	0.8173	0.8116	0.823	0.8069	0.7938	0.7874	0.7851	0.8168	0.8052	0.7934	0.7933	0.7914	0.8363	0.8195	0.8122	0.8079
Caudate	0.8678	0.8576	0.8427	0.8351	0.821	0.8401	0.8598	0.8524	0.8355	0.8236	0.8241	0.8241	0.8022	0.7896	0.7898	0.8176	0.8048	0.8064	0.8069	0.801	0.8514	0.834	0.8145	0.8145	0.8111	0.8437	0.8642	0.825	0.8089	0.8045	0.844	0.8265	0.8258	0.8152	0.8185	0.8054	0.8096	0.8032	0.7973	0.7924	0.8102	0.8133	0.8038	0.8093	0.7994	0.8614	0.8388	0.8313	0.8272
Putamen	0.8485	0.8472	0.839	0.827	0.8164	0.8695	0.8621	0.8464	0.8336	0.8306	0.8315	0.8282	0.8136	0.8087	0.8019	0.8339	0.8216	0.8176	0.8175	0.8106	0.8757	0.8403	0.832	0.8265	0.8297	0.8527	0.8258	0.8287	0.8186	0.8165	0.8583	0.828	0.8316	0.8329	0.835	0.8385	0.8071	0.8079	0.7983	0.7988	0.8252	0.8067	0.7971	0.7899	0.792	0.8457	0.8354	0.8304	0.824
Frontal	0.8306	0.8131	0.7965	0.7864	0.7831	0.8154	0.8004	0.7857	0.7799	0.777	0.7995	0.7814	0.7691	0.7594	0.7544	0.8067	0.7883	0.7781	0.7728	0.77	0.8168	0.7908	0.7755	0.7705	0.7692	0.837	0.8097	0.7984	0.7937	0.791	0.8147	0.8093	0.8002	0.7922	0.7875	0.8025	0.7871	0.7719	0.7624	0.756	0.7946	0.7774	0.76	0.7576	0.7557	0.8214	0.8033	0.7893	0.7837
CoronaRadiata	0.8348	0.8412	0.8319	0.8203	0.8114	0.8424	0.8398	0.8221	0.8196	0.8125	0.8396	0.8205	0.811	0.8001	0.7925	0.8244	0.839	0.8218	0.8166	0.8117	0.8406	0.8308	0.8172	0.8172	0.8066	0.8353	0.8281	0.8205	0.8169	0.8224	0.8301	0.837	0.84	0.8261	0.8214	0.8361	0.806	0.8088	0.8055	0.7965	0.8134	0.8235	0.8159	0.8046	0.7952	0.84	0.8309	0.8216	0.8289
Thalamus	0.8587	0.8361	0.821	0.819	0.8157	0.8329	0.8162	0.8073	0.8052	0.8028	0.8165	0.8046	0.7803	0.7804	0.7738	0.8351	0.805	0.8102	0.7989	0.7939	0.8259	0.8046	0.7956	0.79	0.7877	0.8555	0.816	0.8056	0.7976	0.7922	0.8508	0.8234	0.8064	0.8047	0.806	0.8274	0.812	0.8028	0.7947	0.7919	0.8125	0.7891	0.7814	0.7831	0.7759	0.8572	0.822	0.8134	0.8125
Parietal	0.8331	0.8145	0.7994	0.7921	0.7906	0.8269	0.8143	0.7994	0.7907	0.7882	0.8082	0.7861	0.7676	0.7648	0.7592	0.7935	0.7855	0.7783	0.7733	0.7685	0.8191	0.799	0.7868	0.7807	0.7771	0.8335	0.8222	0.8084	0.8041	0.7994	0.8269	0.8133	0.8045	0.7955	0.7908	0.8046	0.7897	0.7773	0.77	0.7652	0.7922	0.7755	0.7611	0.7592	0.7548	0.8189	0.8003	0.7882	0.7844
Amygdala	0.8116	0.84	0.7972	0.7915	0.7905	0.7951	0.7943	0.8064	0.8063	0.7864	0.7891	0.7734	0.7376	0.7359	0.7221	0.7911	0.7621	0.7706	0.7758	0.7736	0.853	0.7874	0.7819	0.782	0.7737	0	0	0	0	0	0.8351	0.8161	0.7932	0.778	0.7704	0.7897	0.7618	0.7921	0.7735	0.7566	0.742	0.7171	0.7552	0.7499	0.7381	0.8052	0.8589	0.805	0.7689
Hippocampus	0.8781	0.8182	0.7843	0.7846	0.7671	0.8111	0.8084	0.802	0.7978	0.7939	0.8068	0.756	0.7493	0.743	0.7493	0.7889	0.7907	0.7599	0.7588	0.7468	0.8003	0.7929	0.7753	0.7817	0.7734	0	0	0	0	0	0.8071	0.8178	0.8107	0.7965	0.7904	0.8149	0.7822	0.7542	0.749	0.7331	0.779	0.7821	0.7473	0.7507	0.7482	0.8213	0.786	0.7841	0.7797
rCPS (nmol/g/min)	S13P	S13P	S13P	S13P	S13P	S15P	S15P	S15P	S15P	S15P	S16P	S16P	S16P	S16P	S16P	S17P	S17P	S17P	S17P	S17P	S19P	S19P	S19P	S19P	S19P	S22P	S22P	S22P	S22P	S22P	S31P	S31P	S31P	S31P	S31P	S32P	S32P	S32P	S32P	S32P	S33P	S33P	S33P	S33P	S33P	S34P	S34P	S34P	S34P
WholeBrain_withoutVentricles	1.52585	1.47356	1.48048	1.48255	1.48173	1.59007	1.48106	1.50865	1.53644	1.55711	1.62265	1.60176	1.61736	1.63294	1.64586	1.71557	1.6521	1.63311	1.63083	1.63167	1.63331	1.64033	1.63956	1.61822	1.58543	1.76927	1.76368	1.80949	1.79043	1.759	1.71978	1.67189	1.6542	1.65605	1.64611	1.98054	1.87795	1.83417	1.82916	1.82398	2.00848	1.67149	1.68976	1.68267	1.68927	1.78021	1.76731	1.80528	1.82905
Cerebellum	1.69482	1.65638	1.68209	1.68247	1.66612	1.80483	1.72788	1.72962	1.76888	1.77169	1.91815	1.97388	2.00632	2.0204	2.04011	1.92465	1.97937	1.97878	1.97702	1.98431	1.79291	1.85909	1.85603	1.82567	1.77995	1.9244	1.99583	2.03475	2.02174	1.9885	1.89477	1.91403	1.93104	1.94223	1.93153	2.15792	2.146	2.14527	2.14179	2.12904	2.208	1.90579	1.94193	1.9408	1.94876	2.02523	2.06723	2.10781	2.14486
Caudate	0.89538	0.81874	0.85568	0.86074	0.92656	1.15595	0.811	0.78139	0.85331	0.91171	1.22534	1.09115	1.12875	1.18033	1.16459	1.33795	1.27182	1.18094	1.14336	1.14331	1.00503	0.98335	1.02486	0.99577	0.97098	1.30531	0.97103	1.20849	1.29418	1.30845	1.25569	1.27162	1.19742	1.23216	1.15946	1.67312	1.39058	1.30907	1.30038	1.28829	1.48977	1.09325	1.08345	1.01834	1.05725	1.22457	1.25747	1.2619	1.2775
Putamen	1.26907	1.10537	1.08079	1.10834	1.16304	1.06837	0.97247	1.03699	1.10986	1.13012	1.36871	1.31144	1.32596	1.36031	1.38775	1.52062	1.49082	1.46602	1.44108	1.47696	1.13787	1.30497	1.29526	1.30655	1.24104	1.36918	1.50867	1.43252	1.47441	1.44068	1.42294	1.63014	1.52997	1.47708	1.40885	1.78777	1.93431	1.80151	1.80661	1.77029	1.71386	1.51583	1.50685	1.54173	1.51767	1.64637	1.53772	1.53138	1.57162
Frontal	1.83769	1.79457	1.83167	1.85479	1.84066	1.9362	1.87394	1.91763	1.93849	1.96251	1.91276	1.8849	1.87748	1.93356	1.94785	2.11294	2.08454	2.08378	2.08488	2.07035	2.04085	2.08903	2.11643	2.09836	2.04408	1.96141	2.08854	2.12561	2.1064	2.07096	2.18496	2.01865	2.0269	2.03697	2.01437	2.35931	2.24014	2.21957	2.22015	2.22665	2.37565	2.04471	2.11701	2.12443	2.1131	2.25466	2.23142	2.31691	2.35938
CoronaRadiata	0.89803	0.73885	0.70446	0.7079	0.71978	0.79666	0.6803	0.70498	0.70199	0.72161	0.8257	0.74172	0.71439	0.73886	0.75345	0.96091	0.75328	0.77672	0.78129	0.79356	0.8959	0.77699	0.76437	0.73957	0.74397	1.14262	1.05726	1.03426	0.99329	0.93586	0.99796	0.83546	0.76704	0.79608	0.79198	1.05963	1.08703	0.97563	0.94116	0.95767	1.1345	0.78499	0.73383	0.76168	0.78451	1.02588	0.94621	0.93229	0.874
Thalamus	1.20512	1.26514	1.31315	1.28777	1.2834	1.38037	1.40949	1.41052	1.39743	1.41295	1.59027	1.59045	1.69277	1.67584	1.6993	1.56094	1.67889	1.56756	1.62883	1.63283	1.66708	1.71938	1.65248	1.65882	1.61329	1.41551	1.63109	1.68734	1.71306	1.716	1.55554	1.73803	1.84848	1.81819	1.74906	1.9277	1.91504	1.89794	1.8934	1.89106	1.87223	1.69802	1.66212	1.63847	1.68142	1.40145	1.63748	1.70827	1.72279
Parietal	1.87787	1.87732	1.89623	1.89387	1.8747	1.89223	1.815	1.87367	1.92136	1.94946	1.84091	1.87212	1.92981	1.92781	1.94067	2.07617	1.94968	1.91631	1.9038	1.90857	1.93046	1.92336	1.921	1.90543	1.87921	2.02477	1.95256	2.02375	2.00699	1.98681	2.02971	1.97882	1.9856	2.00904	1.97877	2.25471	2.14449	2.09152	2.06859	2.07162	2.44529	2.08622	2.12694	2.11609	2.14034	2.20252	2.19187	2.25502	2.28006
Amygdala	1.63944	1.11374	1.34496	1.29545	1.22984	1.4275	1.22885	1.05699	0.97942	1.06854	1.61683	1.4658	1.61098	1.58566	1.62345	1.70534	1.68372	1.50169	1.37368	1.33498	1.10218	1.2716	1.2417	1.19189	1.18595	0	0	0	0	0	1.42762	1.41823	1.45125	1.53532	1.47233	2.04328	2.06666	1.56415	1.63379	1.71473	2.44554	1.90528	1.4845	1.47466	1.55059	1.82377	0.99812	1.28861	1.54994
Hippocampus	1.04907	1.28716	1.47651	1.37614	1.50638	1.53164	1.29963	1.24862	1.20706	1.21047	1.57672	1.81338	1.71341	1.72518	1.63291	1.71606	1.4418	1.58688	1.54682	1.6118	1.65117	1.48264	1.49255	1.37512	1.35348	0	0	0	0	0	1.86221	1.52566	1.51696	1.52646	1.50221	1.90388	1.87532	1.90629	1.82373	1.88404	2.0594	1.4648	1.62263	1.5373	1.53241	1.68575	1.72888	1.64281	1.65371
Vb	S13P	S13P	S13P	S13P	S13P	S15P	S15P	S15P	S15P	S15P	S16P	S16P	S16P	S16P	S16P	S17P	S17P	S17P	S17P	S17P	S19P	S19P	S19P	S19P	S19P	S22P	S22P	S22P	S22P	S22P	S31P	S31P	S31P	S31P	S31P	S32P	S32P	S32P	S32P	S32P	S33P	S33P	S33P	S33P	S33P	S34P	S34P	S34P	S34P
WholeBrain_withoutVentricles	0.0516	0.0514	0.0542	0.0549	0.0536	0.0685	0.0712	0.0751	0.0784	0.0745	0.0496	0.0475	0.0524	0.0516	0.0559	0.0483	0.0481	0.0497	0.0509	0.054	0.0543	0.0557	0.0591	0.0574	0.058	0.0628	0.0648	0.0632	0.0641	0.0676	0.0597	0.064	0.0581	0.0616	0.0675	0.0526	0.0526	0.0559	0.0569	0.0557	0.0669	0.0651	0.0696	0.067	0.0676	0.0675	0.0696	0.0687	0.0672
Cerebellum	0.0668	0.066	0.0695	0.0703	0.0685	0.0868	0.0891	0.0937	0.0978	0.0928	0.053	0.0498	0.0558	0.0546	0.06	0.0569	0.0557	0.057	0.0581	0.0618	0.0836	0.0846	0.0896	0.0861	0.0867	0.087	0.0886	0.0856	0.0865	0.0912	0.0841	0.089	0.0799	0.0843	0.0921	0.0593	0.0587	0.0621	0.063	0.0615	0.0852	0.082	0.0876	0.0837	0.0841	0.0661	0.0681	0.0666	0.0646
Caudate	0.0322	0.0323	0.0338	0.0343	0.0331	0.0498	0.0529	0.056	0.0577	0.0551	0.04	0.0388	0.0428	0.042	0.0453	0.0368	0.0371	0.0389	0.04	0.0424	0.0387	0.04	0.0419	0.041	0.0417	0.043	0.0453	0.0435	0.0434	0.0449	0.0487	0.0514	0.0476	0.0503	0.0552	0.0442	0.044	0.0466	0.0472	0.0466	0.0477	0.0469	0.0499	0.0487	0.0489	0.0502	0.0516	0.0513	0.0503
Putamen	0.0408	0.0412	0.0434	0.0439	0.0426	0.0495	0.0517	0.0544	0.0564	0.0536	0.0453	0.0434	0.0481	0.0471	0.0507	0.0339	0.034	0.0355	0.0364	0.0385	0.0423	0.0435	0.0462	0.0447	0.0457	0.0481	0.0492	0.0486	0.0489	0.0515	0.055	0.0574	0.053	0.0564	0.0621	0.0486	0.0479	0.0515	0.0524	0.0513	0.0566	0.0549	0.059	0.057	0.0576	0.049	0.0517	0.0516	0.0507
Frontal	0.0486	0.0489	0.0518	0.0525	0.0514	0.0691	0.0724	0.0768	0.0805	0.0764	0.0447	0.0431	0.0483	0.0475	0.0518	0.0476	0.0476	0.0494	0.0508	0.0545	0.0565	0.0583	0.0617	0.0601	0.0609	0.0579	0.0598	0.0587	0.0598	0.063	0.0602	0.0656	0.0594	0.0635	0.0701	0.054	0.0543	0.0579	0.0591	0.058	0.0698	0.068	0.0727	0.07	0.0709	0.0675	0.0703	0.0694	0.0679
CoronaRadiata	0.026	0.0264	0.0281	0.0286	0.0282	0.0287	0.0302	0.032	0.0335	0.0319	0.0273	0.0264	0.0286	0.0282	0.0301	0.0243	0.0249	0.0258	0.0263	0.0278	0.0252	0.0266	0.0281	0.0276	0.0279	0.032	0.0335	0.0334	0.0344	0.0363	0.0287	0.0316	0.0291	0.0309	0.0339	0.026	0.0261	0.0283	0.0292	0.0286	0.0343	0.0337	0.0362	0.0351	0.0354	0.0314	0.0332	0.0333	0.0333
Thalamus	0.0421	0.0415	0.0438	0.0444	0.0433	0.0645	0.0659	0.07	0.0733	0.0695	0.0548	0.0517	0.0569	0.0561	0.0608	0.0493	0.0485	0.0503	0.051	0.0541	0.0476	0.0488	0.0532	0.0514	0.0523	0.0529	0.0537	0.0519	0.0525	0.0552	0.0665	0.0698	0.0634	0.0669	0.0729	0.0474	0.0468	0.0503	0.0512	0.0497	0.0645	0.0624	0.0676	0.0648	0.0652	0.0611	0.0619	0.06	0.0583
Parietal	0.0531	0.053	0.0562	0.0572	0.0558	0.0701	0.0735	0.0779	0.0814	0.077	0.0516	0.0494	0.0547	0.0539	0.0588	0.0414	0.0417	0.0436	0.0451	0.0482	0.0529	0.0547	0.0583	0.0568	0.0573	0.0634	0.0664	0.0644	0.0655	0.0693	0.0612	0.0664	0.0597	0.0638	0.0709	0.0468	0.0472	0.0506	0.0517	0.0506	0.0662	0.0644	0.0693	0.0667	0.0673	0.0651	0.0679	0.0671	0.0657
Amygdala	0.044	0.0443	0.0463	0.0472	0.0465	0.0551	0.0572	0.0619	0.0648	0.0621	0.0486	0.047	0.05	0.0493	0.0529	0.043	0.0418	0.0443	0.0468	0.0501	0.052	0.0535	0.0555	0.0546	0.0552	0	0	0	0	0	0.0547	0.0585	0.0541	0.0565	0.0622	0.0551	0.054	0.0572	0.0579	0.0568	0.0646	0.0629	0.0661	0.064	0.0645	0.0672	0.0688	0.0674	0.0655
Hippocampus	0.0751	0.0742	0.0762	0.0768	0.0753	0.0718	0.0744	0.0772	0.0803	0.0772	0.0605	0.0572	0.0632	0.0625	0.0679	0.0498	0.0505	0.0516	0.0527	0.0554	0.0554	0.0572	0.0607	0.0592	0.0599	0	0	0	0	0	0.0655	0.0698	0.0633	0.067	0.0727	0.0745	0.0746	0.0777	0.0788	0.0776	0.0635	0.062	0.0653	0.0633	0.0639	0.0625	0.064	0.0638	0.0626
k2+k3 (1/min)	S13P	S13P	S13P	S13P	S13P	S15P	S15P	S15P	S15P	S15P	S16P	S16P	S16P	S16P	S16P	S17P	S17P	S17P	S17P	S17P	S19P	S19P	S19P	S19P	S19P	S22P	S22P	S22P	S22P	S22P	S31P	S31P	S31P	S31P	S31P	S32P	S32P	S32P	S32P	S32P	S33P	S33P	S33P	S33P	S33P	S34P	S34P	S34P	S34P
WholeBrain_withoutVentricles	0.1683	0.1532	0.1422	0.1365	0.1344	0.1514	0.1272	0.1142	0.1061	0.1061	0.1469	0.1339	0.119	0.1133	0.1048	0.169	0.1505	0.137	0.1285	0.1213	0.1613	0.1456	0.1337	0.1304	0.1259	0.1658	0.1464	0.1405	0.1338	0.1262	0.1778	0.1572	0.1518	0.1418	0.1315	0.1629	0.1453	0.1299	0.1223	0.119	0.1501	0.1365	0.1212	0.1172	0.1122	0.1436	0.1245	0.1163	0.1121
Cerebellum	0.2041	0.1953	0.1871	0.1822	0.1806	0.198	0.1827	0.1696	0.1608	0.1613	0.179	0.171	0.1563	0.1508	0.1416	0.207	0.1955	0.1858	0.1783	0.1707	0.2124	0.204	0.1911	0.1916	0.1868	0.2145	0.2026	0.2003	0.1938	0.183	0.22	0.2033	0.2058	0.1965	0.1834	0.2005	0.1903	0.1777	0.1709	0.1687	0.2054	0.1982	0.1824	0.1812	0.1764	0.1898	0.1727	0.1652	0.1612
Caudate	0.1256	0.1106	0.1057	0.101	0.1039	0.1216	0.0872	0.0746	0.0712	0.0715	0.1311	0.1115	0.0984	0.0955	0.0881	0.1633	0.1384	0.1187	0.1082	0.1024	0.1236	0.1087	0.102	0.0973	0.093	0.1283	0.1006	0.104	0.1044	0.103	0.1483	0.1321	0.1249	0.1173	0.1032	0.1419	0.1243	0.1091	0.1028	0.0982	0.1196	0.1017	0.0882	0.0815	0.0791	0.1175	0.1032	0.0941	0.0909
Putamen	0.1463	0.1294	0.1171	0.1134	0.115	0.1271	0.1095	0.1025	0.0994	0.0985	0.1461	0.1307	0.1185	0.1147	0.1097	0.1763	0.1603	0.1483	0.1406	0.1367	0.1451	0.1361	0.1277	0.1258	0.1204	0.1509	0.1389	0.1303	0.128	0.1218	0.1657	0.1606	0.1493	0.1395	0.1298	0.1603	0.1518	0.1364	0.1296	0.1261	0.133	0.1226	0.1098	0.1069	0.102	0.1415	0.1207	0.1111	0.1069
Frontal	0.1532	0.1358	0.126	0.1206	0.118	0.1399	0.1156	0.1025	0.0951	0.094	0.1415	0.1257	0.11	0.1048	0.0973	0.1502	0.1323	0.1195	0.1112	0.1038	0.1429	0.1276	0.1181	0.1144	0.1099	0.148	0.1323	0.1251	0.1186	0.1123	0.1723	0.1461	0.1386	0.1281	0.1175	0.1543	0.1345	0.1197	0.112	0.1083	0.1377	0.1246	0.1114	0.1074	0.1016	0.1336	0.1134	0.1055	0.1011
CoronaRadiata	0.1433	0.1184	0.1031	0.0977	0.0945	0.1176	0.0915	0.0829	0.0771	0.0752	0.1032	0.09	0.0798	0.076	0.0714	0.1438	0.1165	0.106	0.0995	0.0948	0.1219	0.0987	0.089	0.0849	0.0819	0.1346	0.1112	0.1005	0.0929	0.0872	0.1616	0.1308	0.1182	0.1121	0.1052	0.1431	0.1287	0.1086	0.0995	0.0968	0.1141	0.0951	0.0789	0.075	0.0711	0.1252	0.102	0.0902	0.0819
Thalamus	0.1776	0.1693	0.1617	0.1557	0.1519	0.1672	0.1511	0.1347	0.1252	0.1257	0.1817	0.1762	0.1609	0.1538	0.1443	0.1885	0.1737	0.16	0.1531	0.1455	0.1866	0.1729	0.1541	0.1503	0.1424	0.1739	0.1634	0.1617	0.1567	0.1514	0.1746	0.1641	0.1631	0.1548	0.1439	0.2023	0.1901	0.1755	0.1674	0.1648	0.1627	0.1518	0.1295	0.1281	0.1246	0.1495	0.1429	0.1422	0.1402
Parietal	0.1733	0.1575	0.1472	0.1406	0.1375	0.1486	0.1242	0.112	0.105	0.1048	0.1489	0.1349	0.1214	0.1144	0.1055	0.1687	0.1474	0.1331	0.1229	0.1158	0.1625	0.1447	0.1335	0.1285	0.1244	0.1697	0.1448	0.139	0.1325	0.1255	0.1831	0.1598	0.1538	0.1436	0.1309	0.1561	0.1363	0.1223	0.1142	0.111	0.1458	0.1311	0.1163	0.1113	0.1069	0.138	0.1168	0.1081	0.1038
Amygdala	0.1589	0.1297	0.1207	0.1145	0.1116	0.1443	0.1169	0.083	0.0698	0.0701	0.1073	0.0941	0.089	0.0833	0.0741	0.1551	0.1527	0.1272	0.1075	0.0968	0.1114	0.0946	0.0875	0.0849	0.078	0	0	0	0	0	0.1453	0.1186	0.1089	0.1043	0.0882	0.1124	0.1094	0.0869	0.08	0.0769	0.1043	0.0928	0.0777	0.0757	0.0725	0.0857	0.0586	0.0592	0.0625
Hippocampus	0.1261	0.1232	0.122	0.114	0.1154	0.1372	0.1079	0.0962	0.0819	0.0819	0.1468	0.1462	0.121	0.1122	0.0961	0.1478	0.1188	0.1092	0.0998	0.0923	0.1529	0.1307	0.1134	0.1096	0.1029	0	0	0	0	0	0.1652	0.1362	0.1366	0.1229	0.1102	0.1242	0.1077	0.0916	0.0822	0.0808	0.1272	0.1094	0.0994	0.0939	0.0882	0.1136	0.0981	0.0861	0.0811
k4 (1/min)	S13P	S13P	S13P	S13P	S13P	S15P	S15P	S15P	S15P	S15P	S16P	S16P	S16P	S16P	S16P	S17P	S17P	S17P	S17P	S17P	S19P	S19P	S19P	S19P	S19P	S22P	S22P	S22P	S22P	S22P	S31P	S31P	S31P	S31P	S31P	S32P	S32P	S32P	S32P	S32P	S33P	S33P	S33P	S33P	S33P	S34P	S34P	S34P	S34P
WholeBrain_withoutVentricles	0.0444	0.0363	0.0333	0.0318	0.0308	0.0429	0.0318	0.0282	0.0263	0.0257	0.0489	0.0399	0.0354	0.0329	0.0308	0.0501	0.0406	0.0358	0.0331	0.0313	0.0445	0.0379	0.0347	0.0331	0.0317	0.0403	0.0335	0.0316	0.0299	0.0285	0.048	0.0391	0.0351	0.0327	0.0308	0.0518	0.0415	0.0363	0.0339	0.0325	0.0507	0.0411	0.0362	0.0335	0.0318	0.0396	0.0318	0.0288	0.0271
Cerebellum	0.0436	0.0382	0.0364	0.0352	0.0341	0.0469	0.0388	0.0347	0.0328	0.0317	0.0508	0.0454	0.0417	0.0394	0.0373	0.0509	0.046	0.0426	0.0403	0.0387	0.0455	0.0428	0.0401	0.0388	0.0373	0.0435	0.04	0.0383	0.0366	0.0351	0.0505	0.0446	0.0422	0.0402	0.0383	0.0528	0.0472	0.0441	0.0421	0.0408	0.0553	0.0492	0.0454	0.0429	0.0412	0.0459	0.0397	0.037	0.0355
Caudate	0.0309	0.0237	0.023	0.0216	0.0232	0.0389	0.0202	0.0165	0.0163	0.0166	0.0421	0.0299	0.0268	0.0261	0.0239	0.0506	0.0381	0.0307	0.0268	0.0254	0.0329	0.0266	0.0252	0.0232	0.0223	0.0342	0.0196	0.0231	0.0241	0.0242	0.0413	0.0336	0.0288	0.0277	0.0241	0.0527	0.0363	0.0304	0.0281	0.0263	0.0462	0.032	0.026	0.0222	0.0215	0.0303	0.0247	0.0214	0.0202
Putamen	0.0378	0.0285	0.0247	0.0241	0.025	0.028	0.0214	0.0204	0.0205	0.0202	0.0401	0.0314	0.0285	0.0274	0.0264	0.0422	0.0363	0.0329	0.0305	0.03	0.0279	0.0278	0.0259	0.0255	0.024	0.034	0.0317	0.0278	0.028	0.0267	0.0361	0.0363	0.031	0.0282	0.0258	0.0414	0.0389	0.0337	0.0318	0.0303	0.0392	0.0338	0.0297	0.0288	0.027	0.0351	0.0269	0.0239	0.0229
Frontal	0.0439	0.0357	0.0333	0.032	0.031	0.0424	0.0325	0.0289	0.027	0.0263	0.0504	0.0407	0.0353	0.0334	0.0314	0.0485	0.0398	0.0351	0.0325	0.0303	0.0429	0.0372	0.0347	0.0332	0.0317	0.0376	0.0334	0.0313	0.0296	0.0283	0.0512	0.0391	0.0353	0.0328	0.0305	0.0525	0.0414	0.0368	0.0345	0.0332	0.0488	0.0408	0.0368	0.0345	0.0323	0.0401	0.0318	0.0293	0.0278
CoronaRadiata	0.0453	0.0302	0.0247	0.0236	0.0231	0.0372	0.0234	0.0209	0.0189	0.0184	0.0394	0.0288	0.0237	0.0222	0.0211	0.045	0.0286	0.0258	0.0239	0.0228	0.0395	0.0267	0.0235	0.0218	0.0211	0.0382	0.0277	0.0241	0.0216	0.0199	0.0472	0.0318	0.026	0.0248	0.0234	0.0435	0.0374	0.0293	0.026	0.0253	0.0457	0.0301	0.0228	0.0215	0.0204	0.0366	0.0266	0.0223	0.0191
Thalamus	0.0398	0.0368	0.0358	0.034	0.0324	0.043	0.0361	0.0321	0.0297	0.029	0.0503	0.0447	0.0426	0.0396	0.0378	0.0473	0.0421	0.0366	0.0355	0.0336	0.0485	0.0435	0.0383	0.0371	0.0348	0.0386	0.0378	0.0371	0.0365	0.0361	0.0401	0.0385	0.0378	0.0355	0.0329	0.0508	0.0448	0.042	0.0394	0.0381	0.0487	0.0429	0.0362	0.0345	0.0337	0.0321	0.0323	0.0318	0.0308
Parietal	0.046	0.0389	0.0365	0.035	0.0336	0.0416	0.0318	0.0288	0.0273	0.0268	0.049	0.0407	0.0372	0.0343	0.0321	0.056	0.0444	0.0391	0.0356	0.0337	0.0468	0.0395	0.0365	0.0346	0.0334	0.0412	0.033	0.0316	0.0301	0.029	0.0501	0.0409	0.0374	0.0351	0.0325	0.0527	0.0416	0.0367	0.0339	0.0327	0.051	0.0422	0.0376	0.0348	0.0333	0.0404	0.0324	0.0297	0.0281
Amygdala	0.0586	0.0343	0.035	0.0329	0.0312	0.0568	0.0396	0.0259	0.0199	0.0205	0.0517	0.0379	0.0371	0.0335	0.0304	0.0613	0.0544	0.0413	0.0331	0.03	0.0402	0.0333	0.0307	0.0278	0.0254	0	0	0	0	0	0.0487	0.0384	0.0317	0.0317	0.0272	0.0548	0.0506	0.0329	0.0306	0.0294	0.0687	0.0513	0.0353	0.033	0.0323	0.0423	0.0165	0.0184	0.0215
Hippocampus	0.0348	0.0344	0.0381	0.0327	0.0339	0.0523	0.0359	0.0304	0.0254	0.0241	0.0553	0.0551	0.0442	0.0398	0.0339	0.0574	0.0389	0.0375	0.0335	0.0317	0.0542	0.041	0.036	0.0328	0.0305	0	0	0	0	0	0.0589	0.0396	0.0357	0.0318	0.0292	0.052	0.0419	0.0353	0.0307	0.0301	0.0617	0.042	0.04	0.0348	0.0325	0.0418	0.034	0.0276	0.0252
VOI volume (cc)	S13P	S13P	S13P	S13P	S13P	S15P	S15P	S15P	S15P	S15P	S16P	S16P	S16P	S16P	S16P	S17P	S17P	S17P	S17P	S17P	S19P	S19P	S19P	S19P	S19P	S22P	S22P	S22P	S22P	S22P	S31P	S31P	S31P	S31P	S31P	S32P	S32P	S32P	S32P	S32P	S33P	S33P	S33P	S33P	S33P	S34P	S34P	S34P	S34P
WholeBrain_withoutVentricles	1398.35	1398.35	1398.35	1398.35	1398.35	1497.2	1497.2	1497.2	1497.2	1497.2	1597.7	1597.7	1597.7	1597.7	1597.7	1435.23	1435.23	1435.23	1435.23	1435.23	1470.44	1470.44	1470.44	1470.44	1470.44	1164.29	1164.29	1164.29	1164.29	1164.29	1366.57	1366.57	1366.57	1366.57	1366.57	1284.19	1284.19	1284.19	1284.19	1284.19	1453.28	1453.28	1453.28	1453.28	1453.28	1437.09	1437.09	1437.09	1437.09
Cerebellum	140.97	140.97	140.97	140.97	140.97	147.467	147.467	147.467	147.467	147.467	134.936	134.936	134.936	134.936	134.936	130.096	130.096	130.096	130.096	130.096	172.704	172.704	172.704	172.704	172.704	136.407	136.407	136.407	136.407	136.407	145.038	145.038	145.038	145.038	145.038	134.808	134.808	134.808	134.808	134.808	154.093	154.093	154.093	154.093	154.093	149.113	149.113	149.113	149.113
Caudate	9.47653	9.47653	9.47653	9.47653	9.47653	7.15364	7.15364	7.15364	7.15364	7.15364	9.41851	9.41851	9.41851	9.41851	9.41851	7.45862	7.45862	7.45862	7.45862	7.45862	8.06836	8.06836	8.06836	8.06836	8.06836	4.32348	4.32348	4.32348	4.32348	4.32348	7.59102	7.59102	7.59102	7.59102	7.59102	7.10643	7.10643	7.10643	7.10643	7.10643	8.88896	8.88896	8.88896	8.88896	8.88896	8.58979	8.58979	8.58979	8.58979
Putamen	8.6608	8.6608	8.6608	8.6608	8.6608	9.08913	9.08913	9.08913	9.08913	9.08913	10.0801	10.0801	10.0801	10.0801	10.0801	6.35037	6.35037	6.35037	6.35037	6.35037	5.86423	5.86423	5.86423	5.86423	5.86423	7.50904	7.50904	7.50904	7.50904	7.50904	9.40971	9.40971	9.40971	9.40971	9.40971	9.10726	9.10726	9.10726	9.10726	9.10726	9.14276	9.14276	9.14276	9.14276	9.14276	9.56489	9.56489	9.56489	9.56489
Frontal	51.2677	51.2677	51.2677	51.2677	51.2677	55.8416	55.8416	55.8416	55.8416	55.8416	57.7626	57.7626	57.7626	57.7626	57.7626	50.1693	50.1693	50.1693	50.1693	50.1693	55.9701	55.9701	55.9701	55.9701	55.9701	48.7094	48.7094	48.7094	48.7094	48.7094	39.7146	39.7146	39.7146	39.7146	39.7146	42.2033	42.2033	42.2033	42.2033	42.2033	48.3281	48.3281	48.3281	48.3281	48.3281	49.3394	49.3394	49.3394	49.3394
CoronaRadiata	6.7739	6.7739	6.7739	6.7739	6.7739	9.66425	9.66425	9.66425	9.66425	9.66425	10.9255	10.9255	10.9255	10.9255	10.9255	9.34717	9.34717	9.34717	9.34717	9.34717	7.36221	7.36221	7.36221	7.36221	7.36221	9.51216	9.51216	9.51216	9.51216	9.51216	6.52651	6.52651	6.52651	6.52651	6.52651	7.59497	7.59497	7.59497	7.59497	7.59497	8.2801	8.2801	8.2801	8.2801	8.2801	8.12887	8.12887	8.12887	8.12887
Thalamus	8.56357	8.56357	8.56357	8.56357	8.56357	9.61482	9.61482	9.61482	9.61482	9.61482	8.57396	8.57396	8.57396	8.57396	8.57396	6.85217	6.85217	6.85217	6.85217	6.85217	7.42648	7.42648	7.42648	7.42648	7.42648	7.19098	7.19098	7.19098	7.19098	7.19098	5.62111	5.62111	5.62111	5.62111	5.62111	8.0434	8.0434	8.0434	8.0434	8.0434	7.30435	7.30435	7.30435	7.30435	7.30435	10.1251	10.1251	10.1251	10.1251
Parietal	35.6361	35.6361	35.6361	35.6361	35.6361	43.3651	43.3651	43.3651	43.3651	43.3651	37.6666	37.6666	37.6666	37.6666	37.6666	30.3066	30.3066	30.3066	30.3066	30.3066	39.6884	39.6884	39.6884	39.6884	39.6884	30.9417	30.9417	30.9417	30.9417	30.9417	28.909	28.909	28.909	28.909	28.909	34.1008	34.1008	34.1008	34.1008	34.1008	35.3441	35.3441	35.3441	35.3441	35.3441	35.7879	35.7879	35.7879	35.7879
Amygdala	1.53342	1.53342	1.53342	1.53342	1.53342	2.1629	2.1629	2.1629	2.1629	2.1629	2.26749	2.26749	2.26749	2.26749	2.26749	1.95529	1.95529	1.95529	1.95529	1.95529	1.98413	1.98413	1.98413	1.98413	1.98413	0	0	0	0	0	1.50177	1.50177	1.50177	1.50177	1.50177	1.67206	1.67206	1.67206	1.67206	1.67206	1.59382	1.59382	1.59382	1.59382	1.59382	2.02449	2.02449	2.02449	2.02449
Hippocampus	4.04654	4.04654	4.04654	4.04654	4.04654	5.35576	5.35576	5.35576	5.35576	5.35576	4.9552	4.9552	4.9552	4.9552	4.9552	5.4819	5.4819	5.4819	5.4819	5.4819	3.78616	3.78616	3.78616	3.78616	3.78616	0	0	0	0	0	3.86159	3.86159	3.86159	3.86159	3.86159	4.24558	4.24558	4.24558	4.24558	4.24558	4.49084	4.49084	4.49084	4.49084	4.49084	5.32391	5.32391	5.32391	5.32391
[truncated: 11 more columns]

## Sheet: FrX_Propofol_All
FrX Propofol	S50R	S50R	S50R	S50R	S50R	S52	S52	S52	S52	S52	S54	S54	S54	S54	S54	S55	S55	S55	S55	S55	S56	S56	S56	S56	S56	S57	S57	S57	S57	S57	S58	S58	S58	S58	S58	S59	S59	S59	S59	S59	S60	S60	S60	S60	S60	S61	S61	S61	S61
Age on Date of Study	23	23	23	23	23	22	22	22	22	22	22	22	22	22	22	23	23	23	23	23	24	24	24	24	24	24	24	24	24	24	24	24	24	24	24	22	22	22	22	22	18	18	18	18	18	18	18	18	18
Gender	M	M	M	M	M	M	M	M	M	M	M	M	M	M	M	M	M	M	M	M	M	M	M	M	M	M	M	M	M	M	M	M	M	M	M	M	M	M	M	M	M	M	M	M	M	M	M	M	M
End of Analysis Interval (min)	30min	45min	60min	75min	90min	30min	45min	60min	75min	90min	30min	45min	60min	75min	90min	30min	45min	60min	75min	90min	30min	45min	60min	75min	90min	30min	45min	60min	75min	90min	30min	45min	60min	75min	90min	30min	45min	60min	75min	90min	30min	45min	60min	75min	90min	30min	45min	60min	75min
K1 (ml/g/min)	S50R	S50R	S50R	S50R	S50R	S52	S52	S52	S52	S52	S54	S54	S54	S54	S54	S55	S55	S55	S55	S55	S56	S56	S56	S56	S56	S57	S57	S57	S57	S57	S58	S58	S58	S58	S58	S59	S59	S59	S59	S59	S60	S60	S60	S60	S60	S61	S61	S61	S61
WholeBrain_withoutVentricles	0.0546	0.051	0.0504	0.0501	0.0488	0.0502	0.0493	0.0486	0.0482	0.0466	0.0532	0.0514	0.0499	0.0484	0.0485	0.0659	0.0622	0.0602	0.0594	0.0569	0.057	0.0547	0.0531	0.0518	0.051	0.0506	0.0483	0.0469	0.046	0.0454	0.0552	0.0516	0.0506	0.0501	0.0473	0.0566	0.0534	0.0527	0.0513	0.0508	0.0667	0.063	0.0606	0.059	0.0575	0.0598	0.0589	0.0569	0.0559
Cerebellum	0.062	0.0585	0.0584	0.0585	0.0568	0.0614	0.0621	0.062	0.0619	0.0594	0.0662	0.0649	0.0637	0.0613	0.0619	0.0807	0.0786	0.0777	0.0776	0.0732	0.0632	0.0611	0.06	0.0591	0.0583	0.0558	0.0542	0.0532	0.0525	0.052	0.0663	0.0623	0.0618	0.0617	0.0568	0.0748	0.0718	0.0717	0.0697	0.069	0.0804	0.0781	0.0765	0.0752	0.073	0.0734	0.0732	0.0713	0.0702
Caudate	0.0371	0.035	0.0344	0.0341	0.0335	0.0421	0.0407	0.0403	0.0395	0.0388	0.0424	0.0414	0.0403	0.0397	0.0397	0.0567	0.0533	0.0517	0.0507	0.0495	0.0549	0.0519	0.0511	0.0503	0.049	0.0384	0.037	0.0362	0.0356	0.0351	0.0414	0.0399	0.0389	0.0383	0.0373	0.0445	0.0417	0.0409	0.0403	0.04	0.0637	0.0573	0.0548	0.0534	0.053	0.0523	0.0518	0.0503	0.0495
Putamen	0.0567	0.0534	0.0529	0.0525	0.0515	0.0555	0.0537	0.0524	0.0517	0.0505	0.0514	0.0499	0.0491	0.0488	0.0487	0.0768	0.0736	0.0717	0.0712	0.0702	0.0665	0.0613	0.0612	0.0596	0.059	0.0523	0.0505	0.0487	0.0488	0.0484	0.0643	0.0594	0.0575	0.0574	0.0556	0.0621	0.0583	0.0577	0.0566	0.0566	0.0771	0.0739	0.0716	0.0698	0.0684	0.0623	0.0604	0.0597	0.0588
Frontal	0.0631	0.0595	0.0584	0.0578	0.0567	0.0561	0.0546	0.0533	0.0525	0.0511	0.0554	0.0534	0.0516	0.0504	0.0502	0.073	0.0685	0.0658	0.0645	0.0623	0.0657	0.0625	0.0609	0.0595	0.0584	0.0543	0.0515	0.0501	0.0492	0.0485	0.0595	0.0558	0.0545	0.054	0.0518	0.0612	0.0577	0.0564	0.0553	0.0547	0.076	0.0712	0.068	0.066	0.0645	0.0708	0.0694	0.0671	0.066
CoronaRadiata	0.0292	0.0277	0.0268	0.0264	0.026	0.0268	0.0261	0.0253	0.0251	0.0246	0.0277	0.026	0.0253	0.0246	0.0244	0.0374	0.0334	0.0328	0.0323	0.0316	0.0307	0.0295	0.0274	0.0262	0.0256	0.0292	0.0275	0.026	0.025	0.0243	0.0318	0.0297	0.0288	0.0283	0.027	0.0312	0.0304	0.0297	0.029	0.0287	0.0374	0.035	0.0323	0.0312	0.0304	0.0334	0.0318	0.031	0.0304
Thalamus	0.0619	0.0585	0.0583	0.0582	0.0558	0.0557	0.0546	0.0536	0.0534	0.0515	0.052	0.0512	0.0495	0.0482	0.0484	0.075	0.0726	0.0698	0.0686	0.0648	0.0564	0.0548	0.0534	0.0523	0.0515	0.0486	0.0474	0.0469	0.0461	0.0452	0.0645	0.0616	0.0608	0.0597	0.0552	0.0621	0.0585	0.0582	0.0568	0.056	0.0694	0.0668	0.0668	0.0649	0.0637	0.0704	0.0683	0.066	0.0649
Parietal	0.064	0.0601	0.0592	0.0587	0.0573	0.0571	0.0556	0.0547	0.0538	0.0523	0.0701	0.0677	0.0656	0.0635	0.0636	0.0785	0.0737	0.0708	0.0698	0.0675	0.0715	0.0681	0.0659	0.0646	0.0635	0.0579	0.0552	0.0534	0.0521	0.0512	0.0642	0.0605	0.0591	0.0583	0.0554	0.062	0.0582	0.0569	0.0557	0.0551	0.0768	0.0721	0.0695	0.0675	0.0659	0.073	0.0715	0.0692	0.0681
Amygdala	0.0362	0.0339	0.0322	0.0326	0.0319	0.0368	0.0359	0.0354	0.035	0.0335	0.0349	0.0347	0.0332	0.032	0.0314	0.0478	0.0438	0.0434	0.0429	0.0413	0.0377	0.0365	0.0358	0.0351	0.0337	0.031	0.0292	0.0289	0.0284	0.028	0.0381	0.0347	0.0348	0.0344	0.0324	0.039	0.0376	0.0368	0.0354	0.035	0.0461	0.0451	0.0419	0.0405	0.0393	0.0398	0.0397	0.0384	0.0383
Hippocampus	0.0398	0.0369	0.0364	0.036	0.035	0.0368	0.0374	0.0377	0.0375	0.0357	0.0405	0.0383	0.0372	0.0362	0.0368	0.0501	0.0463	0.0455	0.0449	0.0421	0.0427	0.0414	0.0402	0.0399	0.0386	0.0359	0.0352	0.0339	0.0328	0.0322	0.0425	0.0398	0.0392	0.0386	0.0354	0.043	0.0398	0.0389	0.0378	0.0373	0.0558	0.0528	0.0502	0.0479	0.0465	0.0468	0.0461	0.0443	0.0439
Lambda	S50R	S50R	S50R	S50R	S50R	S52	S52	S52	S52	S52	S54	S54	S54	S54	S54	S55	S55	S55	S55	S55	S56	S56	S56	S56	S56	S57	S57	S57	S57	S57	S58	S58	S58	S58	S58	S59	S59	S59	S59	S59	S60	S60	S60	S60	S60	S61	S61	S61	S61
WholeBrain_withoutVentricles	0.834	0.8175	0.8028	0.7965	0.7907	0.8106	0.7933	0.7777	0.7722	0.7667	0.8387	0.8271	0.8216	0.8137	0.8101	0.8534	0.8286	0.8108	0.7989	0.7901	0.8697	0.8539	0.8362	0.8243	0.8173	0.8354	0.8245	0.8152	0.8071	0.8025	0.8333	0.8189	0.8047	0.7963	0.7865	0.828	0.8113	0.7952	0.7843	0.7796	0.8674	0.851	0.8307	0.8196	0.8113	0.8266	0.8094	0.7951	0.7872
Cerebellum	0.834	0.8077	0.7938	0.7909	0.7849	0.8047	0.7844	0.7779	0.7769	0.771	0.8435	0.8267	0.8208	0.8145	0.8135	0.8546	0.8254	0.8096	0.8014	0.7908	0.8689	0.847	0.8247	0.8132	0.8062	0.842	0.8192	0.8072	0.797	0.7931	0.8333	0.8138	0.8013	0.7963	0.7817	0.8303	0.809	0.7976	0.7901	0.7875	0.8631	0.8402	0.8223	0.8124	0.8041	0.8298	0.8101	0.7959	0.7921
Caudate	0.8443	0.822	0.8123	0.8061	0.7974	0.8145	0.813	0.7872	0.7869	0.7786	0.8549	0.845	0.8427	0.8353	0.8316	0.863	0.8601	0.8425	0.8353	0.8284	0.8979	0.8928	0.8666	0.8482	0.8484	0.8569	0.8395	0.8314	0.8286	0.827	0.8559	0.8383	0.8289	0.8167	0.8002	0.8525	0.8228	0.8187	0.8136	0.8066	0.8874	0.8841	0.868	0.86	0.8496	0.857	0.8274	0.8148	0.8099
Putamen	0.8697	0.8417	0.8295	0.8265	0.8231	0.8355	0.8084	0.7999	0.7973	0.7971	0.8801	0.8623	0.8623	0.8448	0.8468	0.8891	0.876	0.8634	0.8511	0.8436	0.9077	0.8982	0.8769	0.8761	0.8688	0.8755	0.8463	0.8579	0.8411	0.8383	0.8509	0.8516	0.8417	0.8314	0.8248	0.8618	0.8485	0.8276	0.8193	0.815	0.9071	0.8788	0.8653	0.8573	0.8534	0.8588	0.8412	0.814	0.8141
Frontal	0.8298	0.8082	0.7951	0.7864	0.7813	0.7948	0.7738	0.7595	0.7553	0.7486	0.8293	0.8143	0.8093	0.7982	0.7944	0.8415	0.8133	0.7933	0.7784	0.7702	0.8637	0.8451	0.8258	0.8109	0.8034	0.8276	0.8146	0.8007	0.7903	0.7865	0.8297	0.8126	0.797	0.7876	0.7806	0.8273	0.8047	0.7837	0.7703	0.7662	0.8639	0.8427	0.8206	0.806	0.798	0.8215	0.7976	0.7814	0.7741
CoronaRadiata	0.852	0.8442	0.8297	0.8237	0.812	0.829	0.8062	0.7963	0.7797	0.7727	0.8428	0.8459	0.8384	0.8279	0.8242	0.8772	0.8632	0.8366	0.8182	0.8123	0.8587	0.8502	0.8618	0.8528	0.8533	0.8128	0.8249	0.8283	0.8271	0.8247	0.8374	0.8416	0.8295	0.8094	0.8081	0.8712	0.8204	0.8028	0.8038	0.7962	0.8711	0.8524	0.8493	0.8424	0.8351	0.837	0.84	0.8069	0.8032
Thalamus	0.8416	0.8024	0.7944	0.7894	0.7863	0.8047	0.7919	0.7835	0.7763	0.7735	0.8385	0.8157	0.8204	0.81	0.8065	0.8576	0.8198	0.7986	0.7917	0.7866	0.8697	0.837	0.8264	0.8173	0.8098	0.8452	0.7963	0.7743	0.7709	0.7722	0.8215	0.7945	0.7873	0.7856	0.7736	0.8262	0.7935	0.7778	0.7683	0.7712	0.8724	0.8497	0.8077	0.8011	0.7905	0.8269	0.8109	0.8003	0.7976
Parietal	0.8325	0.8084	0.7967	0.7909	0.7861	0.8043	0.7878	0.7655	0.7607	0.7578	0.837	0.8237	0.8202	0.8138	0.8111	0.8481	0.8234	0.805	0.7925	0.7845	0.8762	0.8556	0.8329	0.8167	0.808	0.8381	0.8228	0.8124	0.8077	0.8035	0.8336	0.8119	0.7998	0.7934	0.7844	0.8219	0.8044	0.7868	0.774	0.7713	0.8745	0.8493	0.8272	0.815	0.8094	0.8236	0.8053	0.7859	0.7801
Amygdala	0.8142	0.8067	0.8205	0.7625	0.7702	0.761	0.7514	0.7571	0.7452	0.719	0.7815	0.7538	0.7831	0.7806	0.784	0.7891	0.7974	0.7778	0.7571	0.7376	0.8618	0.8411	0.7988	0.7649	0.762	0.8069	0.769	0.7638	0.7665	0.7753	0.7957	0.8264	0.7556	0.7269	0.7096	0.7846	0.7729	0.7681	0.7334	0.7192	0.8612	0.815	0.814	0.7859	0.7741	0.8289	0.7983	0.7944	0.7642
Hippocampus	0.8118	0.7925	0.7683	0.7756	0.7507	0.8239	0.7621	0.7252	0.7127	0.7096	0.8375	0.8187	0.8005	0.7728	0.7668	0.7937	0.8056	0.768	0.7522	0.752	0.8352	0.8142	0.8122	0.7893	0.7767	0.7857	0.766	0.7842	0.7895	0.7817	0.7905	0.7769	0.7428	0.7332	0.7319	0.7884	0.8082	0.7574	0.7329	0.7296	0.844	0.8282	0.7977	0.7848	0.7708	0.8287	0.786	0.7768	0.7627
rCPS (nmol/g/min)	S50R	S50R	S50R	S50R	S50R	S52	S52	S52	S52	S52	S54	S54	S54	S54	S54	S55	S55	S55	S55	S55	S56	S56	S56	S56	S56	S57	S57	S57	S57	S57	S58	S58	S58	S58	S58	S59	S59	S59	S59	S59	S60	S60	S60	S60	S60	S61	S61	S61	S61
WholeBrain_withoutVentricles	1.78052	1.71284	1.74639	1.74556	1.7367	1.731	1.68561	1.72018	1.71637	1.72023	1.69485	1.6049	1.53885	1.52815	1.51733	1.47024	1.47776	1.53141	1.57384	1.59209	1.43759	1.39226	1.43707	1.47097	1.48258	1.55445	1.4537	1.43271	1.43603	1.42487	1.54556	1.47397	1.51533	1.54734	1.55468	1.57047	1.52498	1.58061	1.61896	1.63092	1.31348	1.2687	1.33218	1.35766	1.37306	1.54717	1.55853	1.59447	1.61092
Cerebellum	1.9071	1.97381	2.03305	2.01599	2.00955	1.92088	2.01417	2.02059	1.99974	2.01093	1.91145	1.91949	1.87201	1.8412	1.81452	1.64708	1.76394	1.83213	1.86876	1.89367	1.49673	1.56297	1.67579	1.71089	1.71954	1.59586	1.63988	1.65249	1.68345	1.66622	1.69993	1.70949	1.77178	1.79737	1.82936	1.84946	1.91989	1.98307	2.00717	2.00879	1.49786	1.56545	1.63752	1.66293	1.67747	1.74506	1.83456	1.90193	1.89701
Caudate	1.12375	1.12559	1.12185	1.11935	1.12707	1.43585	1.26683	1.36297	1.31924	1.34838	1.2695	1.18827	1.10635	1.10793	1.11123	1.19636	1.03972	1.08483	1.0879	1.10338	1.04362	0.89139	1.02317	1.09939	1.06545	1.05685	1.03694	1.00455	0.97589	0.96125	1.04553	1.03239	1.02216	1.06263	1.10655	1.07463	1.07472	1.05159	1.06275	1.07926	1.08169	0.90069	0.92732	0.94363	0.99181	1.08241	1.19842	1.23916	1.23644
Putamen	1.38338	1.43993	1.50212	1.48855	1.47318	1.58829	1.61648	1.60654	1.58901	1.56577	1.22022	1.21337	1.14639	1.24679	1.21185	1.2052	1.20089	1.25541	1.33622	1.38402	1.10665	0.98622	1.11445	1.08199	1.11909	1.18286	1.30131	1.10975	1.20205	1.19558	1.51881	1.31745	1.32109	1.39258	1.40129	1.29229	1.24664	1.3651	1.39556	1.42926	1.0185	1.15207	1.19379	1.21217	1.20965	1.25246	1.25798	1.43427	1.406
Frontal	2.1543	2.13471	2.16097	2.188	2.18065	2.14273	2.11138	2.1347	2.11488	2.12823	1.94464	1.86978	1.78145	1.80063	1.78655	1.80156	1.82544	1.89232	1.96189	1.98385	1.77039	1.72089	1.78296	1.85239	1.86563	1.82185	1.70225	1.7129	1.73641	1.71466	1.76342	1.69909	1.74731	1.80052	1.7979	1.80202	1.75981	1.85183	1.92386	1.93266	1.57489	1.54246	1.61444	1.67158	1.68961	1.88851	1.96179	2.02925	2.04667
CoronaRadiata	0.98724	0.85574	0.84342	0.83706	0.86127	0.88986	0.8852	0.86998	0.9137	0.92247	0.94885	0.77426	0.74547	0.74678	0.73898	0.76949	0.65259	0.73401	0.78842	0.79551	0.95395	0.85399	0.68413	0.67273	0.64337	1.10126	0.87328	0.76563	0.72492	0.69596	0.91814	0.76235	0.78147	0.82653	0.79443	0.71084	0.8594	0.87532	0.83932	0.85866	0.74137	0.7207	0.6539	0.65099	0.64692	0.8366	0.73426	0.82441	0.81252
Thalamus	1.83678	2.00797	2.0311	2.04199	1.98229	1.77873	1.75083	1.76467	1.80167	1.78392	1.59528	1.65722	1.51093	1.53275	1.53342	1.51177	1.70202	1.78608	1.80912	1.77052	1.39715	1.47981	1.46071	1.46935	1.48735	1.3955	1.63829	1.75344	1.72612	1.65959	1.79481	1.86371	1.89647	1.86055	1.86579	1.6179	1.73889	1.82563	1.86562	1.82239	1.35951	1.29999	1.57467	1.58161	1.62115	1.67618	1.67617	1.70989	1.68497
Parietal	2.09478	2.08806	2.10511	2.10724	2.09294	2.02266	1.96097	2.07335	2.05782	2.04171	2.09554	2.04355	1.94378	1.92229	1.90323	1.76376	1.77972	1.84069	1.90237	1.92685	1.67221	1.67391	1.77823	1.8652	1.89671	1.68126	1.62617	1.60861	1.58599	1.56632	1.77204	1.79051	1.8248	1.84465	1.84623	1.79522	1.72979	1.79513	1.85763	1.8646	1.42849	1.45579	1.55736	1.59732	1.60289	1.88892	1.91898	2.01436	2.01935
Amygdala	1.74826	1.41043	1.19437	1.54151	1.42334	1.98764	1.70928	1.54321	1.56231	1.6749	1.77336	1.83803	1.48447	1.40034	1.31057	1.92526	1.4659	1.55144	1.56338	1.64195	1.3024	1.15747	1.34312	1.48788	1.41484	1.60286	1.617	1.48653	1.35287	1.23804	1.70123	1.16818	1.55411	1.69652	1.74826	1.7096	1.55494	1.47669	1.62481	1.67418	1.12291	1.3026	1.15828	1.2654	1.28275	1.31753	1.28968	1.23175	1.37204
Hippocampus	1.73407	1.60213	1.67113	1.5595	1.67811	1.42531	1.66719	1.89252	1.93261	1.87254	1.48184	1.36621	1.38024	1.50758	1.54193	1.91085	1.4842	1.64079	1.67746	1.65158	1.5302	1.58598	1.46172	1.51534	1.53431	1.91146	1.75529	1.47543	1.35742	1.33241	1.83146	1.59266	1.77837	1.79307	1.71247	1.93791	1.3299	1.60254	1.69593	1.70912	1.42588	1.33029	1.41791	1.40552	1.45919	1.37461	1.50086	1.46435	1.52027
Vb	S50R	S50R	S50R	S50R	S50R	S52	S52	S52	S52	S52	S54	S54	S54	S54	S54	S55	S55	S55	S55	S55	S56	S56	S56	S56	S56	S57	S57	S57	S57	S57	S58	S58	S58	S58	S58	S59	S59	S59	S59	S59	S60	S60	S60	S60	S60	S61	S61	S61	S61
WholeBrain_withoutVentricles	0.0537	0.0607	0.0596	0.058	0.0613	0.0498	0.0479	0.047	0.0459	0.0505	0.0472	0.0488	0.0501	0.0533	0.0515	0.0661	0.0682	0.0663	0.0637	0.0743	0.0649	0.066	0.0671	0.0679	0.0684	0.0623	0.0643	0.0657	0.0666	0.0672	0.0571	0.064	0.0639	0.0632	0.0736	0.0599	0.0646	0.0635	0.0667	0.0672	0.0574	0.0597	0.0612	0.0624	0.0655	0.0543	0.0503	0.0539	0.0548
Cerebellum	0.0574	0.065	0.0631	0.0608	0.0647	0.061	0.0571	0.0553	0.0534	0.0595	0.0613	0.0626	0.0638	0.0682	0.0655	0.0854	0.0869	0.0837	0.0799	0.0938	0.0916	0.0931	0.0942	0.0949	0.0956	0.0719	0.0735	0.0745	0.0752	0.0758	0.0723	0.0802	0.0794	0.0783	0.0916	0.0749	0.08	0.0776	0.0818	0.0826	0.0698	0.0713	0.0724	0.0733	0.0773	0.0581	0.0528	0.0565	0.0574
Caudate	0.0369	0.0412	0.0407	0.0398	0.0417	0.0408	0.0397	0.039	0.0385	0.0417	0.0342	0.0351	0.0362	0.038	0.0369	0.05	0.0519	0.0504	0.0485	0.0568	0.0411	0.0423	0.0429	0.0434	0.0442	0.0412	0.0424	0.0433	0.0441	0.0447	0.039	0.043	0.0433	0.0432	0.0494	0.0413	0.0451	0.0447	0.0467	0.047	0.0429	0.047	0.0486	0.0496	0.0516	0.039	0.0358	0.0385	0.0393
Putamen	0.0432	0.0498	0.0485	0.0471	0.0499	0.0402	0.0391	0.0388	0.038	0.0423	0.0391	0.0405	0.0414	0.043	0.0419	0.0577	0.0595	0.0576	0.0549	0.0644	0.0471	0.0494	0.0496	0.0505	0.0509	0.0516	0.0534	0.0555	0.0554	0.0558	0.0455	0.0537	0.0543	0.0532	0.0632	0.0456	0.0509	0.0495	0.0524	0.0524	0.057	0.0592	0.0607	0.0619	0.0651	0.0451	0.0422	0.0443	0.0452
Frontal	0.0529	0.0603	0.0596	0.0581	0.0614	0.0462	0.0446	0.0441	0.0434	0.048	0.042	0.0438	0.0455	0.0482	0.0469	0.0692	0.0718	0.07	0.0674	0.0787	0.0629	0.0642	0.0652	0.0662	0.0669	0.0581	0.0607	0.0621	0.063	0.0638	0.051	0.0583	0.0584	0.0577	0.0679	0.0558	0.0609	0.0603	0.0634	0.0642	0.0598	0.0629	0.065	0.0664	0.0698	0.0605	0.056	0.0603	0.0613
CoronaRadiata	0.0263	0.0293	0.0295	0.0292	0.0304	0.0241	0.0234	0.0234	0.0229	0.0249	0.0243	0.0257	0.0264	0.0279	0.0273	0.037	0.0391	0.0378	0.0364	0.0418	0.0244	0.025	0.0259	0.0267	0.0271	0.0282	0.0297	0.0312	0.0322	0.033	0.0251	0.0289	0.0293	0.0291	0.0346	0.0296	0.0312	0.0311	0.0329	0.0332	0.0234	0.025	0.0268	0.0275	0.0292	0.0281	0.0268	0.0285	0.029
Thalamus	0.0569	0.0641	0.0622	0.0601	0.0647	0.0419	0.0401	0.0393	0.0378	0.0427	0.0397	0.0404	0.0419	0.0447	0.0429	0.0613	0.0628	0.0611	0.0587	0.0702	0.0627	0.0634	0.0642	0.065	0.0657	0.067	0.0682	0.0687	0.0695	0.0704	0.0608	0.0677	0.067	0.0667	0.0798	0.061	0.0664	0.0646	0.068	0.0689	0.0647	0.0663	0.0664	0.0677	0.0708	0.0533	0.0493	0.0533	0.0543
Parietal	0.0536	0.0614	0.0604	0.0586	0.0624	0.0433	0.0416	0.0408	0.0401	0.0448	0.0516	0.0535	0.0554	0.0595	0.0572	0.0687	0.0713	0.0695	0.0667	0.0782	0.0681	0.0697	0.0709	0.0718	0.0725	0.0593	0.0618	0.0634	0.0648	0.0657	0.0598	0.0677	0.0676	0.0671	0.079	0.0574	0.0627	0.0622	0.0653	0.0659	0.0575	0.0605	0.0621	0.0635	0.067	0.0615	0.0569	0.061	0.0621
Amygdala	0.0431	0.0478	0.0485	0.0469	0.049	0.0548	0.0534	0.0526	0.0517	0.0557	0.0356	0.036	0.0376	0.0398	0.0395	0.0714	0.0734	0.0708	0.0683	0.0778	0.0677	0.068	0.0685	0.0692	0.0702	0.0462	0.0479	0.0482	0.0488	0.0492	0.0664	0.0718	0.0712	0.0707	0.0785	0.0722	0.0749	0.0743	0.0772	0.0777	0.0493	0.0499	0.0519	0.053	0.0555	0.0502	0.0473	0.0497	0.0498
Hippocampus	0.0802	0.0865	0.0854	0.0839	0.087	0.0613	0.0585	0.0569	0.0559	0.0602	0.0541	0.0561	0.0571	0.0594	0.0576	0.0835	0.0856	0.0829	0.0801	0.0914	0.0818	0.082	0.0827	0.0832	0.084	0.0817	0.0823	0.0835	0.0847	0.0854	0.0754	0.0809	0.0808	0.0804	0.091	0.0829	0.0876	0.0868	0.0896	0.0904	0.0637	0.0653	0.0671	0.0688	0.0717	0.0599	0.0565	0.0597	0.0601
k2+k3 (1/min)	S50R	S50R	S50R	S50R	S50R	S52	S52	S52	S52	S52	S54	S54	S54	S54	S54	S55	S55	S55	S55	S55	S56	S56	S56	S56	S56	S57	S57	S57	S57	S57	S58	S58	S58	S58	S58	S59	S59	S59	S59	S59	S60	S60	S60	S60	S60	S61	S61	S61	S61
WholeBrain_withoutVentricles	0.1561	0.13	0.1226	0.118	0.1112	0.1388	0.1246	0.1166	0.1115	0.1034	0.1627	0.1447	0.1319	0.1225	0.1209	0.1476	0.1241	0.1129	0.1079	0.0986	0.1623	0.1454	0.1339	0.1259	0.1204	0.1499	0.1281	0.1158	0.1088	0.1046	0.1572	0.1311	0.1215	0.1167	0.1045	0.1457	0.1216	0.114	0.1067	0.1033	0.1687	0.1436	0.1306	0.122	0.1157	0.1495	0.1361	0.1234	0.1172
Cerebellum	0.1903	0.1683	0.1638	0.1601	0.1513	0.1906	0.1873	0.1816	0.1772	0.1654	0.2042	0.1925	0.1823	0.1699	0.1694	0.1899	0.1763	0.1686	0.1651	0.1498	0.1806	0.1705	0.1645	0.1589	0.1537	0.1771	0.1624	0.1533	0.1472	0.1433	0.2011	0.1782	0.1719	0.1677	0.1482	0.2077	0.1894	0.1848	0.1745	0.1699	0.2156	0.2008	0.1909	0.183	0.1742	0.1811	0.1728	0.162	0.1559
Caudate	0.1345	0.1133	0.1057	0.1024	0.0979	0.1163	0.0983	0.0937	0.087	0.0834	0.1193	0.1079	0.0988	0.0952	0.0944	0.1077	0.0869	0.0784	0.0743	0.0694	0.155	0.134	0.1292	0.1244	0.1174	0.11	0.094	0.0865	0.0802	0.0745	0.1113	0.0966	0.0884	0.0835	0.0784	0.1158	0.0935	0.0864	0.0828	0.0811	0.15	0.1156	0.1034	0.0967	0.0949	0.1227	0.1173	0.1079	0.1021
Putamen	0.1532	0.1307	0.1264	0.1222	0.1174	0.1335	0.1177	0.1084	0.103	0.0971	0.1256	0.113	0.1067	0.1056	0.1046	0.1211	0.1065	0.0993	0.0973	0.0945	0.1625	0.1328	0.1326	0.1232	0.12	0.1112	0.0981	0.0871	0.0873	0.0854	0.157	0.1245	0.112	0.1106	0.1039	0.1313	0.1073	0.1024	0.0969	0.0967	0.1513	0.136	0.1259	0.1196	0.115	0.138	0.1218	0.1182	0.1124
Frontal	0.1425	0.1188	0.1108	0.1062	0.1009	0.129	0.1131	0.1028	0.0966	0.0895	0.1476	0.1295	0.1155	0.1084	0.1063	0.1372	0.1121	0.0996	0.0939	0.086	0.1574	0.1379	0.1273	0.119	0.1133	0.1323	0.109	0.0988	0.0929	0.0885	0.1433	0.1172	0.1077	0.1036	0.0947	0.1249	0.1005	0.0924	0.0868	0.0836	0.161	0.1347	0.1199	0.1117	0.1062	0.1409	0.1279	0.1155	0.1098
CoronaRadiata	0.1178	0.0976	0.0852	0.0799	0.0769	0.1134	0.0998	0.0881	0.0845	0.0801	0.1371	0.1108	0.0987	0.0909	0.0889	0.1261	0.0892	0.0844	0.0803	0.0765	0.1371	0.1204	0.0953	0.0833	0.0767	0.1488	0.12	0.0997	0.0882	0.081	0.142	0.1147	0.1025	0.0966	0.0869	0.1009	0.0914	0.0835	0.0775	0.0754	0.1653	0.1387	0.1141	0.1044	0.0974	0.1319	0.1058	0.0987	0.0923
Thalamus	0.1825	0.1608	0.1554	0.1526	0.1393	0.18	0.1626	0.1526	0.1496	0.1384	0.1862	0.1772	0.1596	0.152	0.1506	0.1777	0.1612	0.1466	0.1403	0.1258	0.1897	0.1824	0.1696	0.1592	0.1534	0.154	0.143	0.1385	0.1319	0.1249	0.2028	0.1813	0.1743	0.1644	0.1433	0.1838	0.1641	0.1583	0.1508	0.1445	0.1861	0.1624	0.1617	0.1529	0.1477	0.1684	0.1496	0.1377	0.1308
Parietal	0.1597	0.1349	0.127	0.1225	0.1158	0.1349	0.12	0.1123	0.1057	0.0984	0.1874	0.1686	0.1539	0.1437	0.1419	0.1444	0.1202	0.1078	0.1032	0.0959	0.1669	0.1468	0.1352	0.1276	0.1223	0.164	0.1413	0.1281	0.1196	0.1142	0.1521	0.1286	0.1182	0.1126	0.1014	0.1411	0.1153	0.1059	0.1001	0.0966	0.1615	0.1363	0.1246	0.1165	0.111	0.1476	0.1339	0.1216	0.1157
Amygdala	0.1191	0.0946	0.0765	0.0781	0.0726	0.1248	0.1101	0.1012	0.0942	0.0829	0.1219	0.1218	0.1027	0.09	0.0835	0.1381	0.098	0.0911	0.0862	0.0796	0.1238	0.1028	0.0989	0.0918	0.0817	0.0958	0.0699	0.0651	0.0598	0.0553	0.119	0.0786	0.0787	0.0743	0.0613	0.0978	0.0829	0.0742	0.0633	0.0612	0.1165	0.106	0.0841	0.0761	0.0699	0.096	0.0909	0.0785	0.0777
Hippocampus	0.1377	0.1135	0.1037	0.0964	0.0892	0.1023	0.105	0.1061	0.1027	0.0881	0.1444	0.1181	0.1074	0.1006	0.1037	0.1299	0.0986	0.0916	0.0856	0.0722	0.1648	0.1548	0.1421	0.1377	0.1287	0.1117	0.1013	0.087	0.076	0.0704	0.1369	0.111	0.1047	0.0969	0.0783	0.1184	0.0863	0.0763	0.0693	0.066	0.1642	0.1358	0.122	0.1087	0.1012	0.1354	0.1229	0.1081	0.1049
k4 (1/min)	S50R	S50R	S50R	S50R	S50R	S52	S52	S52	S52	S52	S54	S54	S54	S54	S54	S55	S55	S55	S55	S55	S56	S56	S56	S56	S56	S57	S57	S57	S57	S57	S58	S58	S58	S58	S58	S59	S59	S59	S59	S59	S60	S60	S60	S60	S60	S61	S61	S61	S61
WholeBrain_withoutVentricles	0.0436	0.0339	0.0313	0.0294	0.0281	0.0469	0.0378	0.0344	0.0322	0.0303	0.0438	0.0353	0.0305	0.0285	0.0276	0.037	0.0286	0.026	0.0249	0.0237	0.0374	0.0302	0.0272	0.0254	0.0241	0.0437	0.033	0.0286	0.0266	0.0254	0.0444	0.0342	0.0309	0.0294	0.0277	0.0427	0.0327	0.0301	0.0285	0.0276	0.0368	0.0281	0.0258	0.0243	0.0236	0.0442	0.0364	0.0329	0.0311
Cerebellum	0.0485	0.0429	0.041	0.0389	0.0373	0.0554	0.0518	0.0486	0.046	0.0439	0.0484	0.0437	0.0396	0.0371	0.0359	0.0426	0.0379	0.0355	0.0342	0.0327	0.0415	0.0377	0.0363	0.0347	0.033	0.0476	0.041	0.0377	0.0361	0.0348	0.0501	0.0434	0.041	0.0391	0.0375	0.0503	0.0453	0.0432	0.0413	0.04	0.0431	0.0385	0.0364	0.0346	0.0336	0.0476	0.0427	0.0402	0.0383
Caudate	0.0382	0.0307	0.0277	0.0265	0.0257	0.0413	0.0289	0.0279	0.0249	0.0243	0.0314	0.0252	0.0213	0.0208	0.0204	0.0272	0.0181	0.0163	0.0155	0.0148	0.0278	0.0196	0.0203	0.02	0.0186	0.0327	0.0257	0.0223	0.0196	0.0178	0.0337	0.0247	0.0218	0.0205	0.0201	0.0336	0.0251	0.0215	0.0204	0.02	0.0283	0.0189	0.0169	0.0159	0.0161	0.0304	0.0288	0.0267	0.0248
Putamen	0.0316	0.0267	0.0262	0.025	0.024	0.0375	0.0313	0.0283	0.0263	0.0246	0.0277	0.0225	0.0198	0.0205	0.0201	0.0222	0.0178	0.0167	0.0169	0.0171	0.0247	0.0171	0.0184	0.0162	0.0162	0.025	0.0215	0.0167	0.0174	0.0169	0.0366	0.0258	0.0225	0.0225	0.0216	0.0303	0.0227	0.0223	0.0214	0.0215	0.0226	0.0208	0.0194	0.0188	0.0182	0.0327	0.0265	0.0273	0.0254
Frontal	0.0413	0.0329	0.0302	0.0289	0.0276	0.0483	0.0389	0.0345	0.032	0.03	0.0435	0.0352	0.0299	0.0284	0.0275	0.0379	0.029	0.026	0.025	0.0238	0.038	0.0304	0.0274	0.0258	0.0245	0.0422	0.0309	0.0275	0.0258	0.0245	0.043	0.0329	0.0295	0.0284	0.0268	0.0397	0.0296	0.0273	0.0262	0.0252	0.0361	0.0279	0.0254	0.0243	0.0236	0.0427	0.0364	0.0333	0.0315
CoronaRadiata	0.0392	0.0271	0.0219	0.02	0.0196	0.0398	0.0327	0.0273	0.0268	0.0255	0.0408	0.0273	0.0228	0.0211	0.0204	0.031	0.0182	0.0184	0.0183	0.0177	0.0397	0.0302	0.0202	0.0166	0.0144	0.0517	0.0338	0.0249	0.0212	0.0192	0.0417	0.0279	0.0246	0.0233	0.0212	0.0277	0.0254	0.0229	0.0204	0.02	0.0379	0.0292	0.0224	0.02	0.0186	0.0409	0.0267	0.0266	0.0241
Thalamus	0.0446	0.0403	0.0384	0.0372	0.0341	0.0531	0.044	0.0407	0.0398	0.0372	0.0455	0.0421	0.0355	0.0349	0.0341	0.0393	0.0353	0.0329	0.0316	0.0291	0.0393	0.0379	0.0334	0.0305	0.0294	0.0412	0.04	0.0394	0.037	0.0347	0.0531	0.0469	0.0447	0.0405	0.0379	0.0482	0.0456	0.0439	0.0428	0.04	0.0404	0.0298	0.0325	0.031	0.0308	0.0438	0.0357	0.0332	0.0309
Parietal	0.0434	0.0356	0.0328	0.0312	0.0298	0.0464	0.0378	0.0356	0.0331	0.0309	0.0452	0.0381	0.0333	0.0313	0.0305	0.0356	0.028	0.0255	0.0247	0.0237	0.0351	0.0284	0.0265	0.0254	0.0245	0.0433	0.0343	0.0303	0.028	0.0267	0.0414	0.0342	0.0308	0.029	0.0273	0.0429	0.0323	0.0297	0.0286	0.0275	0.0331	0.0265	0.025	0.024	0.0233	0.043	0.0361	0.0333	0.0315
Amygdala	0.0521	0.0325	0.0234	0.0267	0.0237	0.0616	0.046	0.0372	0.0341	0.032	0.0517	0.0525	0.0382	0.032	0.028	0.0637	0.0328	0.0295	0.0267	0.0272	0.0429	0.025	0.0273	0.0262	0.0222	0.0534	0.0355	0.0297	0.0247	0.0216	0.0575	0.0283	0.0308	0.0301	0.0273	0.0458	0.0344	0.028	0.0251	0.0248	0.0344	0.0307	0.0222	0.0215	0.02	0.0382	0.031	0.0254	0.0264
Hippocampus	0.0492	0.0389	0.0347	0.0296	0.0289	0.0408	0.041	0.0435	0.0419	0.0361	0.0461	0.0327	0.0297	0.0296	0.0305	0.0545	0.0335	0.0314	0.0283	0.0255	0.0515	0.0459	0.0392	0.036	0.0339	0.053	0.0429	0.033	0.0267	0.0247	0.0583	0.0404	0.0388	0.035	0.0303	0.0574	0.0307	0.0281	0.027	0.0259	0.0466	0.0322	0.0304	0.0271	0.0263	0.0488	0.0411	0.0343	0.0332
VOI volume (cc)	S50R	S50R	S50R	S50R	S50R	S52	S52	S52	S52	S52	S54	S54	S54	S54	S54	S55	S55	S55	S55	S55	S56	S56	S56	S56	S56	S57	S57	S57	S57	S57	S58	S58	S58	S58	S58	S59	S59	S59	S59	S59	S60	S60	S60	S60	S60	S61	S61	S61	S61
WholeBrain_withoutVentricles	1427.76	1427.76	1427.76	1427.76	1427.76	1296.09	1296.09	1296.09	1296.09	1296.09	1410.5	1410.5	1410.5	1410.5	1410.5	1296.04	1296.04	1296.04	1296.04	1296.04	1505.17	1505.17	1505.17	1505.17	1505.17	1369.12	1369.12	1369.12	1369.12	1369.12	1546.81	1546.81	1546.81	1546.81	1546.81	1332.65	1332.65	1332.65	1332.65	1332.65	1658.3	1658.3	1658.3	1658.3	1658.3	1640.73	1640.73	1640.73	1640.73
Cerebellum	140.26	140.26	140.26	140.26	140.26	128.549	128.549	128.549	128.549	128.549	146.51	146.51	146.51	146.51	146.51	141.88	141.88	141.88	141.88	141.88	168.154	168.154	168.154	168.154	168.154	139.118	139.118	139.118	139.118	139.118	175.062	175.062	175.062	175.062	175.062	157.129	157.129	157.129	157.129	157.129	185.906	185.906	185.906	185.906	185.906	159.987	159.987	159.987	159.987
Caudate	9.53464	9.53464	9.53464	9.53464	9.53464	10.2763	10.2763	10.2763	10.2763	10.2763	8.68447	8.68447	8.68447	8.68447	8.68447	8.36624	8.36624	8.36624	8.36624	8.36624	8.0217	8.0217	8.0217	8.0217	8.0217	10.6301	10.6301	10.6301	10.6301	10.6301	8.14005	8.14005	8.14005	8.14005	8.14005	9.5044	9.5044	9.5044	9.5044	9.5044	9.77661	9.77661	9.77661	9.77661	9.77661	10.849	10.849	10.849	10.849
Putamen	8.15649	8.15649	8.15649	8.15649	8.15649	9.03493	9.03493	9.03493	9.03493	9.03493	5.7697	5.7697	5.7697	5.7697	5.7697	6.35621	6.35621	6.35621	6.35621	6.35621	6.35424	6.35424	6.35424	6.35424	6.35424	5.19898	5.19898	5.19898	5.19898	5.19898	5.61387	5.61387	5.61387	5.61387	5.61387	5.86899	5.86899	5.86899	5.86899	5.86899	6.30032	6.30032	6.30032	6.30032	6.30032	8.56349	8.56349	8.56349	8.56349
Frontal	51.7853	51.7853	51.7853	51.7853	51.7853	49.8923	49.8923	49.8923	49.8923	49.8923	48.8304	48.8304	48.8304	48.8304	48.8304	46.9315	46.9315	46.9315	46.9315	46.9315	50.296	50.296	50.296	50.296	50.296	50.4262	50.4262	50.4262	50.4262	50.4262	52.7657	52.7657	52.7657	52.7657	52.7657	53.5172	53.5172	53.5172	53.5172	53.5172	58.0054	58.0054	58.0054	58.0054	58.0054	53.9604	53.9604	53.9604	53.9604
CoronaRadiata	7.19323	7.19323	7.19323	7.19323	7.19323	7.22873	7.22873	7.22873	7.22873	7.22873	6.53374	6.53374	6.53374	6.53374	6.53374	5.20621	5.20621	5.20621	5.20621	5.20621	8.54903	8.54903	8.54903	8.54903	8.54903	8.73707	8.73707	8.73707	8.73707	8.73707	5.96893	5.96893	5.96893	5.96893	5.96893	5.92159	5.92159	5.92159	5.92159	5.92159	8.34717	8.34717	8.34717	8.34717	8.34717	5.74866	5.74866	5.74866	5.74866
Thalamus	7.00715	7.00715	7.00715	7.00715	7.00715	8.49248	8.49248	8.49248	8.49248	8.49248	5.94658	5.94658	5.94658	5.94658	5.94658	7.4799	7.4799	7.4799	7.4799	7.4799	8.10915	8.10915	8.10915	8.10915	8.10915	7.98751	7.98751	7.98751	7.98751	7.98751	6.45089	6.45089	6.45089	6.45089	6.45089	7.31092	7.31092	7.31092	7.31092	7.31092	5.18517	5.18517	5.18517	5.18517	5.18517	6.54426	6.54426	6.54426	6.54426
Parietal	33.7312	33.7312	33.7312	33.7312	33.7312	31.2734	31.2734	31.2734	31.2734	31.2734	31.6541	31.6541	31.6541	31.6541	31.6541	36.4402	36.4402	36.4402	36.4402	36.4402	33.2394	33.2394	33.2394	33.2394	33.2394	26.968	26.968	26.968	26.968	26.968	36.7466	36.7466	36.7466	36.7466	36.7466	24.937	24.937	24.937	24.937	24.937	41.0323	41.0323	41.0323	41.0323	41.0323	33.8779	33.8779	33.8779	33.8779
Amygdala	0.856086	0.856086	0.856086	0.856086	0.856086	1.68916	1.68916	1.68916	1.68916	1.68916	1.94296	1.94296	1.94296	1.94296	1.94296	1.97912	1.97912	1.97912	1.97912	1.97912	1.56555	1.56555	1.56555	1.56555	1.56555	1.65168	1.65168	1.65168	1.65168	1.65168	1.77924	1.77924	1.77924	1.77924	1.77924	2.20005	2.20005	2.20005	2.20005	2.20005	2.97658	2.97658	2.97658	2.97658	2.97658	2.21649	2.21649	2.21649	2.21649
Hippocampus	4.29095	4.29095	4.29095	4.29095	4.29095	3.97206	3.97206	3.97206	3.97206	3.97206	3.46643	3.46643	3.46643	3.46643	3.46643	3.62554	3.62554	3.62554	3.62554	3.62554	3.48089	3.48089	3.48089	3.48089	3.48089	3.54993	3.54993	3.54993	3.54993	3.54993	3.6479	3.6479	3.6479	3.6479	3.6479	3.83989	3.83989	3.83989	3.83989	3.83989	4.86299	4.86299	4.86299	4.86299	4.86299	4.57171	4.57171	4.57171	4.57171
[truncated: 26 more columns]
